# Supplementary material for: Interference between immune cells and insomnia: a bibliometric analysis from 2000 to 2023
Source: Front Neurol. 2025 Mar 26;16:1486548. doi: 10.3389/fneur.2025.1486548 (PMC11978667; doi:10.3389/fneur.2025.1486548)
Supplement: Supplementary file 1 [file Data_Sheet_1.xls]

## Sheet: savedrecs
Number	Article Title	Abstract	ISSN	Pubmed Id
1	Melatonin and the Immune System in Aging	Aging is associated with a decline in immune function (immunosenescence), a condition known to correlate with increased incidence of cancer as well as infectious and degenerative diseases. Innate, cellular and humoral immunity all exhibit increased deterioration with age. Circulating melatonin decreases with age, and in recent years much interest has been focused on its immunomodulatory effect. M…	1021-7401	19047804
2	Cell-mediated non-allergic rhinitis in children	Objective: Non-allergic rhinitis is a heterogeneous disease whose etiology is largely unknown. Nasal cytology only allows us to recognize different non-allergic rhinitis forms on the basis of the prevalent inflammatory cell infiltrate: non-allergic rhinitis with eosinophils, with neutrophils, with mast-cells and with both eosinophils and mast-cells. The aim of this study is to define the incidenc…	0165-5876	22939589
3	Sleep Disturbance and Immunological Consequences of COVID-19	The overarching importance of sleep was further emphasized during the pandemic of COVID-19. The subjects infected by COVID-19 frequently experience sleep disturbances; some are long-lasting problems and decrease the quality of life. Insomnia is the most studied sleep disorder associated with COVID-19. Insomnia affects patients who have experienced an infection and the general population. Good sle…	1177-889X	36941925
4	Prion proteins: a biological role beyond prion diseases	The biological role of the scrapie isoform of prion protein (PrPsc) as an infectious agent in numerous human and non-human disorders of the central nervous system is well established. In contrast, and despite decades of intensive research, the physiological function of the endogenous cellular form of the prion protein (PrPC) remains elusive. In mammals, the ubiquitous expression of PrPC suggests …	0001-6314	17661791
5	A New Hypothesis on Anxiety, Sleep Insufficiency, and Viral Infections; Reciprocal Links to Consider in Today's World vs. COVID-19 Endeavors	In today's ever-growing concerns about the coronavirus disease (COVID-19) pandemic, many experience sleep insufficiencies, such as difficulty falling or staying asleep, sleep-related behavioral symptoms, and out-of-phase circadian rhythmicity despite the lack of history of earlier such symptoms. Meanwhile, the disruption in sleep bioparameters is experienced more in people with a history of sleep…	1664-0640	33250794
6	Nature-Based Therapies for Sleep Disorders in People Living with Human Immunodeficiency Virus	center dot Poor sleep quality and insufficient quantity has been found to induce negative changes in immune system function. center dot The impact sleep has on immune function and overall quality of life is best exemplified among people living with human immunodeficiency virus. center dot Health care providers can provide information about the benefits of spending time in natural spaces as part o…	0029-6465	34023115
7	Innate immunity modulation in the duodenal mucosa induced by REM sleep deprivation during infection with Trichinella spirallis	Sleep is considered to be an important predictor of the immunity, since the absence of sleep can affect the development of the immune response, and consequently increase the susceptibility to contract an infection. The aim of the present study was to investigate if sleep deprivation and stress induce dysregulation of the duodenal mucous membrane during the acute infection with Trichinella spirali…	2045-2322	28374797
8	Sleep Disorders in Patients with Choreic Syndromes	Purpose of ReviewPatients with different types of choreic syndromes, specially those with Huntington's (HD) and Wilson's (WD) diseases, report frequent sleep complaints. This review focuses on the main findings of studies addressing the sleep features in these diseases, and other less frequent causes of chorea associated with sleep disorders, including a new syndrome described in the last decade …	1528-4042	37269451
9	Epidrugs in the clinical management of atherosclerosis: Mechanisms, challenges and promises	Atherosclerosis is a complex and multigenic pathology associated with significant epigenetic reprogramming. Traditional factors (age, sex, obesity, hyperglycaemia, dyslipidaemia, hypertension) and non-traditional factors (foetal indices, microbiome alteration, clonal hematopoiesis, air pollution, sleep disorders) induce endothelial dysfunction, resulting in reduced vascular tone and increased vas…	0014-2999	39038635
10	Why Sleep Is Important for Health: A Psychoneuroimmunology Perspective	Sleep has a critical role in promoting health. Research over the past decade has documented that sleep disturbance has a powerful influence on the risk of infectious disease, the occurrence and progression of several major medical illnesses including cardiovascular disease and cancer, and the incidence of depression. Increasingly, the field has focused on identifying the biological mechanisms und…	0066-4308	25061767
11	Aerobic exercise affects sleep, psychological wellbeing and immune system parameters among subjects with chronic primary insomnia	Background: Chronic primary insomnia is characterized by long-term difficulties in maintaining and initiating sleep, too early waking up, poor mood, fatigue, impaired concentration and poor quality of life. Exercise training is recommended to prevent and alleviate sleep disorders. Objective: The aim of the study was to investigate the influence of aerobic exercise training on quality of sleep, ps…	1680-6905	34394237
12	The relationship between gut microbiota and insomnia: a bi-directional two-sample Mendelian randomization research	IntroductionInsomnia is the second most common mental health issue, also is a social and financial burden. Insomnia affects the balance between sleep, the immune system, and the central nervous system, which may raise the risk of different systemic disorders. The gut microbiota, referred to as the second genome, has the ability to control host homeostasis. It has been discovered that disruption o…	2235-2988	38089822
13	Insomnia and obstructive sleep apnea as potential triggers of dementia: is personalized prediction and prevention of the pathological cascade applicable?	Introduction Sleep disorders ultimately result in sleep deficiency and poor-quality adversely impacts the immune system, glucose metabolism, body weight control, cardiovascular and cerebrovascular function, cognitive function, psychological stability, work productivity, quality of life, and social safety. Sleep disorders are very common among the elderly and are often comorbid with other diseases…	1878-5077	32849926
14	Exercise and psychoneuroimmunology	It is widely recognized that the practice of exercise affects both the mind and physical health. Physical exercise influences the complex interrelationship between the nervous system and the immune system. Studies of exercise in the context of psychoneuroimmunology show that exercise may interact with psychosocial factors to influence immune response, or exercise may exhibit independent effects o…	2352-1546
15	Sleep Health: Reciprocal Regulation of Sleep and Innate Immunity	Sleep disturbances including insomnia independently contribute to risk of inflammatory disorders and major depressive disorder. This review and overview provides an integrated understanding of the reciprocal relationships between sleep and the innate immune system and considers the role of sleep in the nocturnal regulation of the inflammatory biology dynamics; the impact of insomnia complaints, e…	0893-133X	27510422
16	The role of microRNAs in the molecular link between circadian rhythm and autism spectrum disorder	Circadian rhythm regulates physiological cycles of awareness and sleepiness. Melatonin production is primarily regulated by circadian regulation of gene expression and is involved in sleep homeostasis. If the circadian rhythm is abnormal, sleep disorders, such as insomnia and several other diseases, can occur. The term 'autism spectrum disorder (ASD)' is used to characterize people who exhibit a …	1976-8354	36860270
17	Circadian Rhythms and Sleep Disorders Associated to Major Depressive Disorder: Pathophysiology and Therapeutic Opportunities	Major depressive disorder (MDD) is a complex mood disorder. While much progress has been made in understanding the pathophysiology of MDD, no single mechanism can explain all facets of this disorder. Several studies show that disturbances in biological rhythms can lead to the development of MDD. Indeed, insomnia or hypersomnia are symptoms included in the MDD diagnostic criteria. Clinical studies…	1871-5273	37885113
18	Gut microbiota: A new target of traditional Chinese medicine for insomnia	All species have a physiological need for sleep, and sleep is crucial for the preservation and restoration of many physiological processes in the body. Recent research on the effects of gut microbiota on brain function has produced essential data on the relationship between them. It has been discovered that dysregulation of the gut -brain axis is related to insomnia. Certain metabolites of gut mi…	0753-3322	36738504
19	A Combined Analysis of Genetically Correlated Traits Identifies Genes and Brain Regions for Insomnia: Une analyse combinee de traits genetiquement correles identifie les genes et les regions du cerveau pour l'insomnie	Aims: Previous studies have inferred that there is a strong genetic component in insomnia. However, the etiology of insomnia is still unclear. This study systematically analyzed multiple genome-wide association study (GWAS) data sets with core human pathways and functional networks to detect potential gene pathways and networks associated with insomnia. Methods: We used a novel method, multitrait…	0706-7437	32648482
20	The Immune System Can Hear Noise	As a stressor widely existing in daily life, noise can cause great alterations to the immune system and result in many physical and mental disorders, including noise-induced deafness, sleep disorders, cardiovascular diseases, endocrine diseases and other problems. The immune system plays a major role in maintaining homeostasis by recognizing and removing harmful substances in the body. Many studi…	1664-3224	33679706
21	Nicotinamide mononucleotide (NMN) and NMN-rich product supplementation alleviate p-chlorophenylalanine-induced sleep disorders	Nicotinamide mononucleotide (NMN) has various beneficial effects, while its protective effects against insomnia remain elusive. NMN and NMN-rich products (NMNP) alleviated depression-like behavior and stimulated sodium pentobarbital-induced sleeping of p-chlorophenylalanine (PCPA)-induced mice. NMN and NMNP restored brain damages and reduced oxidative stress. NAD(+) concentration, silent mating t…	1756-4646
22	Sleep and rheumatic diseases	This review article discusses various forms of sleep disorders associated with musculoskeletal diseases (MD). It presents the pathophysiology and interaction of sleep-related disorders and MD and summarizes clinical symptoms and therapies from a somno-logical perspective. Background: A large number of patients suffering from MD report fragmented sleep with poor overall sleep quality. Sleep disord…	1521-6942	31703798
23	Unraveling the impact of technology on immunological learning: What is the immune system listening to?	Excessive internet use and social media exposure have raised concerns about their impact on human health. They can lead to neurological dysfunctions, mood swings, sleep disorders, and reduced physical activity. While the effects on immune activity are not well-studied, excessive social media use may indirectly affect it. Excessive noise, a common element in social media content, can have negative…	0306-9877
24	Do Sleep Disorders and Western Diet Influence Psoriasis? A Scoping Review	Western diet may trigger sleep disorders and vice versa, but their single and mutual effects on systemic inflammatory diseases (i.e., psoriasis) are far from being fully elucidated. At the same time, psoriatic patients display a great burden of sleep disorders and dysmetabolisms related to an unhealthy lifestyle (i.e., diet). These patients are also affected by a chronic disorder deeply modulated…		36297008
25	Natural Immunosuppressants as a Treatment for Chronic Insomnia Targeting the Inflammatory Response Induced by NLRP3/caspase-1/IL1ß Axis Activation: A Scooping Review	Chronic insomnia is an inflammatory-related disease with an important pathological basis for various diseases which is a serious threat to a person's physical and mental health. So far, many hypotheses have been proposed to explain the pathogenesis of insomnia, among which inflammatory mechanisms have become the focus of scientific attention. In this regard, the aim of the present scooping review…	1557-1890	37552452
26	Sleep and biological parameters in professional burnout: A psychophysiological characterization	Professional burnout syndrome has been described in association with insomnia and metabolic, inflammatory and immune correlates. We investigated the interest of exploring biological parameters and sleep disturbances in relation to burnout symptoms among white-collar workers. Fifty-four participants with burnout were compared to 86 healthy control participants in terms of professional rank level, …	1932-6203	29385150
27	Genetic and Immunologic Aspects of Sleep and Sleep Disorders	The study of genetics is providing new and exciting insights into the pathogenesis, diagnosis, and treatment of disease. Both normal sleep and several types asleep disturbances have been found to have significant genetic influences, as have traits of normal sleep, such as those evident in EEG patterns and the circadian sleep-wake cycle. The circadian sleep-wake cycle is based on a complex feedbac…	0012-3692	23648914
28	Apigenin, a Natural Flavonoid, Attenuates EAE Severity Through the Modulation of Dendritic Cell and Other Immune Cell Functions	Apigenin, a natural flavonoid, found in several plants, fruits, vegetables, herbs, and spices, is known to have anti-oxidant and anti-inflammatory properties that are evident in the use of these substances for centuries as medicinal approaches to treat asthma, insomnia, Parkinson's disease, neuralgia, and shingles. However, there is a considerable dearth of information regarding its effect on imm…	1557-1890	26040501
29	Drug Evaluation: Tesamorelin, a synthetic human growth hormone releasing factor	Theratechnologies, under license from Valeant, is developing tesamorelin as a potential vaccine adjuvant and for the potential treatment of wasting, hip fracture recovery, immune disorders, HIV-related lipodystrophy, sleep maintenance insomnia and mild cognitive impairment. Phase III clinical trials for the treatment of HIV-associated lipodystrophy and phase II clinical trials for sleep disorder,…	1472-4472	17086939
30	Prion proteins:: Physiological functions and role in neurological disorders	Stanley Prusiner was the first to promote the concept of misfolded proteins as a cause for neurological disease. It has since been shown by him and other investigators that the scrapie isoform of prion protein (PrPsc) functions as an infectious agent in numerous human and non-human disorders of the central nervous system (CNS). Interestingly, other organ systems appear to be less affected, and do…	0022-510X	17707411
31	Systems biology approaches to understanding the cause and treatment of heart, lung, blood, and sleep disorders		1664-042X	24734021
32	Cytokines and pathological sleep	Cytokines are proteins produced by leukocytes and other cells that function as intercellular mediators acting on several target tissues, resulting in multiple biologic actions. Over the last decade, medical research has explored the interaction between cytokines and sleep disorders. The aim of this review is to illustrate recent advances in knowledge about the relationship between cytokines and d…	1389-9457	18024171
33	Sleep-enhancing Effects of Phytoncide Via Behavioral, Electrophysiological, and Molecular Modeling Approaches	Sleep is indispensable for living animals to live and maintain a normal life. Due to the growing number of people suffering from sleep disorders such as insomnia, there have been increasing interests in environmentally friendly therapeutic approaches for sleep disorders to avoid any side effects of pharmacological treatment using synthetic hypnotics. It has been widely accepted that the various b…	1226-2560	32408402
34	Proteomic Profiling Reveals the Molecular Changes of Insomnia Patients	Background. Insomnia is an economic burden and public health problem. This study is aimed at exploring potential biological pathways and protein networks for insomnia characterized by wakefulness after sleep. Method. Proteomics analysis was performed in the insomnia group with wakefulness and the control group. The differentially expressed proteins (DEPs) were enriched; then, hub proteins were id…	2314-6133	33511209
35	Sleep Problems in Chronic Inflammatory Diseases: Prevalence, Treatment, and New Perspectives: A Narrative Review	Epidemiological studies have shown that individuals with sleep problems are at a greater risk of developing immune and chronic inflammatory diseases. As sleep disorders and low sleep quality in the general population are frequent ailments, it seems important to recognize them as serious public health problems. The exact relation between immunity and sleep remains elusive; however, it might be sus…		35011807
36	ROS-Scavenging Lignin-Based Tolerogenic Nanoparticle Vaccine for Treatment of Multiple Sclerosis	Multiple sclerosis (MS) is a demyelinating autoimmune disease, in which the immune system attacks myelin. Although systemic immunosuppressive agents have been used to treat MS, long-term treatment with these drugs causes undesirable side effects such as altered glucose metabolism, insomnia, and hypertension. Herein, we propose a tolerogenic therapeutic vaccine to treat MS based on lignin nanopart…	1936-0851	38051295
37	Sleep disorders in anti-NMDAR encephalitis	Objective To describe the sleep disorders in anti-NMDA receptor encephalitis (anti-NMDARe). Methods Patients recovering from anti-NMDARe were invited to participate in a prospective observational single-center study including comprehensive clinical, video-polysomnography (V-PSG) sleep assessment, and neuropsychological evaluation. Age- and sex-matched healthy participants served as controls. Resu…	0028-3878	32576635
38	Chronic Interferon-Alpha Administration Disrupts Sleep Continuity and Depth in Patients with Hepatitis C: Association with Fatigue, Motor Slowing, and Increased Evening Cortisol	Background Consequences of chronic exposure to cytokines of the innate immune system on sleep in humans and the association of cytokine induced sleep alterations with behavior motor performance and cortisol secretion are unknown Methods Thirty one patients with hepatitis C without pre-existing sleep disorders underwent nighttime polysomnography, daytime multiple sleep latency testing behavioral a…	0006-3223	20537611
39	Sleep and neurological autoimmune diseases	Neurological autoimmune diseases are characterized by an inappropriate immune response that by mistake targets the nervous system. As a result, patients experiment a number of neurological manifestations that may include insomnia, excessive daytime sleepiness, cataplexy, central hypoventilation, and REM sleep behavior disorder. Polysomnographic evaluation may reveal disorganized sleep architectur…	0893-133X	31302665
40	Biological risk and health care workers: analysis of the effects of work chronobiology on the immune system	Biological risk and health care workers: analysis of the effects of work chronobiology on the immune system. Background: Healthcare workers may be exposed to a variety of biological hazards. Although many studies have shown that some immunological alterations were related to work stress and sleep disorders, few studies investigated effects of shiftwork on the immunological system. Objectives: The…	0025-7818	21141454
41	Analysis of the correlation between immune cell characteristics and insomnia: a Mendelian randomization study	Insomnia, recognized as a prevalent sleep disorder, has garnered extensive attention within the realm of public health. Recent studies indicate a close interaction between the immune system and sleep; however, the specific mechanism remains not yet fully understood. Based on the publicly available Genome-Wide Association Study (GWAS) data, we used two-sample Mendelian randomization (MR) analyses …	0022-3077	38117913
42	The Roles of Monocyte and Monocyte-Derived Macrophages in Common Brain Disorders	The brain is the most important and complex organ in most living creatures which serves as the center of the nervous system. The function of human brain includes controlling of the motion of the body and different organs and maintaining basic homeostasis. The disorders of the brain caused by a variety of reasons often severely impact the patients' normal life or lead to death in extreme cases. Mo…	2314-6133	32596397
43	Sleep disorders, nocturnal blood pressure, and cardiovascular risk: A translational perspective	Cardiovascular disease (CVD) represents the first cause of death globally. The nighttime is generally a period of relative protection from CVD events such as myocardial infarction, sudden cardiac death, and stroke, at least compared to the early morning period. The nighttime also generally entails lower values of arterial blood pressure (ABP) and heart rate (HR) and higher cardiac parasympathetic…	1566-0702	30890346
44	Sleep disorders and polysomnography findings in patients with autoimmune encephalitis	BackgroundSleep disorders in patients with autoimmune encephalitis (AE) are increasingly reported. Early recognition and treatment have significant importance regarding the potential of sleep disorders' effect on morbidity and even mortality. There are a limited number of studies related to polysomnography (PSG) in these patients. Here, we report the clinical and PSG data of patients with AE and …	1590-1874	36454441
45	Limbic encephalitis with severe sleep disorder associated with voltage-gated potassium channels (VGKCs) antibodies	Introduction. - Voltage-gated potassium channels (VGKCs) antibodies are associated with neuromyotonia, limbic encephalitis and Morvan syndrome. Case report. - We report the case of a patient who, after three weeks of fever, presented an anamnestic syndrome, associated with confusion and partial seizures. MRI showed left hyperintensity of mesial temporal structures on Flair images and right hippoc…	0035-3787	18358878
46	Potential Role of Sleep Deficiency in Inducing Immune Dysfunction	Sleep deficiency and insomnia deteriorate the quality of patients' lives, yet the exact influence of these factors on the immune system has only begun to gain interest in recent years. Growing evidence shows that insomnia is a risk factor for numerous diseases, including common infections and autoimmune diseases. Levels of inflammatory markers also seem to be abnormal in sleep deficient individua…		36140260
47	Epigenetic Aging and Immune Senescence in Women With Insomnia Symptoms: Findings From the Women's Health Initiative Study	BACKGROUND: Insomnia symptoms are associated with vulnerability to age-related morbidity and mortality. Cross-sectional data suggest that accelerated biological aging may be a mechanism through which sleep influences risk. A novel method for determining age acceleration using epigenetic methylation to DNA has demonstrated predictive utility as an epigenetic clock and prognostic of age-related mor…	0006-3223	27702440
48	Bidirectional Interaction of Sepsis and Sleep Disorders: The Underlying Mechanisms and Clinical Implications	Sepsis is defined as life-threatening organ injury induced by infection, with high incidence and mortality. Sleep disorder is prevalent in septic patients and approximately 50% of patients with sepsis may develop atypical sleep patterns, but many of them may have been underdiagnosed by physicians. Sleep disorders and sepsis exhibit a close bidirectional relationship, with each condition significa…	1179-1608	39444661
49	Recent advances in the utilization of tea active ingredients to regulate sleep through neuroendocrine pathway, immune system and intestinal microbiota	Sleep disorders have received widespread attention nowadays, which have been promoted by the accelerated pace of life, unhealthy diets and lack of exercise in modern society. The chemical medications to improve sleep has shown serious side effects and risks with high costs. Therefore, it is urgent to develop efficient nutraceuticals from natural sources to ensure sleep quality as a sustainable st…	1040-8398	35266837
50	Sleep Disturbances in Autoimmune Neurologic Diseases: Manifestation and Pathophysiology	Autoimmune neurologic diseases are a new category of immune-mediated disease demonstrating a widely varied spectrum of clinical manifestations. Recently, sleep disturbances in patients with autoimmune neurologic diseases have been reported to have an immense negative impact on the quality of life. Excessive daytime sleep, rapid eye movement sleep behavior disorder (RBD), and narcolepsy are the mo…		34421519
51	Modulating the immune response with the wake-promoting drug modafinil: A potential therapeutic approach for inflammatory disorders	Modafinil is a psychostimulant drug approved by the FDA primarily for the treatment of sleep disorders such as narcolepsy, excessive daytime sleepiness and sleep apnea. Several documented but not yet approved uses for modafinil have been described over the last 30 years, including alleviating fatigue in neurological and neuro-degenerative disorders. Recent evidence has suggested that modafinil ma…	0889-1591	32311496
52	Neuroinflammation, Sleep, and Circadian Rhythms	Molecules involved in innate immunity affect sleep and circadian oscillators and vice versa. Sleep-inducing inflammatory molecules are activated by increased waking activity and pathogens. Pathologies that alter inflammatory molecules, such as traumatic brain injury, cancer, cardiovascular disease, and stroke often are associated with disturbed sleep and electroencephalogram power spectra. Moreov…	2235-2988	35392608
53	Associations between immune biomarkers and symptoms of anxiety, depression, and insomnia in paediatric inflammatory bowel disease: A preliminary longitudinal analysis	Innate immunity may influence the onset of affective symptoms and alter sleep patterns in chronic inflammatory conditions. Here, we tested the prospective associations between baseline serum C-reactive protein (CRP), albumin, and CRP/albumin ratio (CAR, i.e., an emerging biomarker of disease activity), and self-reported symptoms of anxiety, depression, and insomnia at 1 -year follow up in paediat…	0031-9384	38479583
54	Immune response, clinical outcome and safety of dendritic cell vaccine in combination with cytokine-induced killer cell therapy in cancer patients	The aim of the present study was to determine the clinical value of autologous immunocyte therapy as a standard treatment regimen for patients with cancer. A total of 121 patients with cancer were included in this study. Subsequent to performing leukapheresis using the Fresenius Kabi System, 1x10(7) dendritic cells (DCs) for the vaccine and 1x10(9) cytokine-induced killer (CIK) cells for injectio…	1792-1074	24137363
55	Sleep disorders associated with risk of rheumatoid arthritis	Background Immune disorders impair sleep quality and sleep disorders (SDs) may derange immune function. Purpose The study evaluated the incidence and risk of rheumatoid arthritis (RA) in patients with SDs using a nationwide cohort. Methods We recognized the patients with SDs from 1998 to 2002 by using the Taiwan National Health Insurance Research Database. One control patient for each SD patient …	1520-9512	29428977
56	An Elderly Man With Chaotic Sleep Behaviors and Rapidly Progressive Ataxia		2330-1619	36118510
57	Depression in adolescent girls: Relationship to serum vitamins a and E, immune response to heat shock protein 27 and systemic inflammation	Background: : The inflammation and oxidative stress are thought to play an important role in the etiopatho-genesis of some psychological disorders. We aimed to assess the potential relationships between serum fat soluble vitamins (Vitamins A and E), antibody titers to Hsp27 (anti-Hsp27) and hematological markers of inflammation, with mood disorders in a population of adolescent girls. Methods: : …	0165-0327	30981058
58	Conditioning of amitriptyline-induced REM sleep suppression in healthy participants: A randomized controlled trial	Clinical trials in sleep disorders report substantial improvement in symptoms in their placebo groups. Behavioral conditioning is one of the underlying mechanisms of the placebo response. However, we do not know whether, and if so, the extent to which sleep architecture is influenced by behavioral conditioning, similarly to other physiological responses (i.e., those in the immune system). We ther…	0048-5772	27354202
59	In vitro and in vivo assessment of anti-inflammatory and. immunomodulatory activities of Xylaria nigripes mycelium	Xylaria nigripes (XN) is used to treat insomnia, trauma and inflammatory diseases. This study demonstrated the anti-inflammatory and immunomodulatory activities of XN. Submerged fermentation was applied for production of XN mycelium. For in vitro studies on the anti -inflammation activity, hot water and 70% ethanol extracts of XN mycelia were prepared. Lipopolysaccharide-induced RAW264.7 cells se…	1756-4646
60	Expert opinion of the Heart Failure Association of the Polish Cardiac Society and the Polish Psychiatric Association on management of patients with heart failure and selected mental disorders (depression, anxiety disorders, sleep disorders, delirium)	The most common mental disorders in patients with heart failure (HF) include depression, anxiety disorders, and sleep disorders, and in hospitalized HF patients - delirium. In patients diagnosed with HF, depression and anxiety are associated with an increased incidence of HF-related hospitalization and mortality. The vast majority of people with HF report poorer sleep quality and/or insomnia symp…	0022-9032	39440753
61	Myasthenia gravis exacerbation after melatonin administration: case series from a tertiary referral centre	Background Myasthenia gravis is an autoimmune disease mediated by antibodies against proteins associated with the postsynaptic membrane of the neuromuscular junction. Several drugs may trigger an exacerbation of the disease. Melatonin supplements are widely used for the treatment of insomnia as they are well tolerated with few side effects. The role of melatonin in the immune system and its effec…		33148186
62	Management of Voltage-Gated Potassium Channel Antibody Disorders	Syndromes from antibodies to voltage-gated potassium channels include neuromyotonia (NMT), limbic encephalitis (LE) and Morvan syndrome (MVS). There are distinct clinical features for NMT (cramps, stiffness, fasciculations, myokymia, hyperhidrosis; afterdischarges and continuous motor activity on electromyogram), LE (encephalopathy with seizures, deficient recent memory; hyponatremia, temporal lo…	0733-8619	20816272
63	Can Visual Hallucinations be among the Neuropsychological Manifestations of Systemic Mastocytosis?: A Geriatric Case	Mast cells are considered sensors of environmental and emotional stress, exist in all body parts and are related to the pathway from stress to inflammation. Mastocytosis defines a rare disease characterized by the accumulation of abnormal mast cells in multiple organs. Here, we present a 77-year-old woman with a background of aggressive systemic mastocytosis who developed impaired cognition, depr…	2475-0573
64	Regulatory T cells mediate insomnia-related psychotic symptoms and cognitive impairment in chronic schizophrenia patients	Insomnia occurs frequently in schizophrenia patients and is often accompanied with severe psychotic symptoms and cognition impairment. Moreover, chronic insomnia is associated with immune alterations. This study explored the correlations between insomnia and clinical manifestations of schizophrenia and analyzed mediation effects of regulatory T cells (Tregs) on these correlations. In a total of 6…	0022-3956	37207432
65	Immune response to vaccination in adults with mental disorders: A systematic review	Background: Mental disorders are associated with immune dysregulation as measured by serum levels of biological markers of immunity. Adults with mental disorders have also been reported to have attenuated post vaccine immune response. The COVID-19 pandemic has invited the need to determine whether individuals with mental disorders exhibit differential immune response following the administration …	0165-0327	35167926
66	Flavonoids from Polygoni Multiflori Caulis alleviates p-chlorophenylalanine-induced sleep disorders in mice	Polygoni Multiflori Caulis (PMC) has been traditionally served as a functional medicine due to its various biological activities, but a lack of researches focused on the sleep-enhancing effects of flavonoids from PMC. In this study, the total flavonoids (PMCF) were isolated from PMC. In vitro antioxidant experiments suggested that PMCF exhibited remarkable antioxidant capacity, as evidenced by it…	0926-6690
67	Salivary Interleukin 1-Beta Concentration Associates With Sleep Quality in Older Individuals	Poor sleep quality is prevalent in older people and impairs their quality of life. Various studies show an association between sleep disorders and altered levels of inflammatory cytokines. The cytokine IL-1 beta has been shown to display both somnogenic and insomnia-promoting effects in experimental animals.Objectives: to evaluate the relationship between insomnia and salivary IL-1 beta concentra…	1099-8004	37269122
68	Coexistence of anti-NMDAR and anti-IgLON5 antibodies in an autoimmune encephalitis patient: The first case report	Background: The coexistence of autoimmune encephalitis (AE) with multiple neural autoantibodies is of great clinical significance because overlying antibodies may cause superposition or variation of clinical syndrome, which increases the difficulty of diagnosis and treatment of the disease. To the best of our knowledge, the coexistence of anti-N-methyl D-aspartate Receptor (NMDAR) and anti-IgLON5…		38449620
69	Systematic genetic analyses of GWAS data reveal an association between the immune system and insomnia	Background Previous studies have inferred a strong genetic component for insomnia. However, the etiology of insomnia is still unclear. The aim of the current study was to explore potential biological pathways, gene networks, and brain regions associated with insomnia. Methods Using pathways (gene sets) from Reactome, we carried out a two-stage gene set enrichment analysis strategy. From a large g…	2324-9269	31094102
70	The effect of modified Qiyuan paste on mice with low immunity and sleep deprivation by regulating GABA nerve and immune system	Background Low immunity and sleep disorders are prevalent suboptimal health conditions in contemporary populations, which render them susceptible to the infiltration of pathogenic factors. LJC, which has a long history in traditional Chinese medicine for nourishing the Yin and blood and calming the mind, is obtained by modifying Qiyuan paste. Dendrobium officinale Kimura et Migo has been shown to…	1749-8546	38867320
71	Sleep Disorders in dogs: A Pathophysiological and Clinical Review	Sleep is a fundamental process in mammals, including domestic dogs. Disturbances in sleep affect physiological functions like cognitive and physical performance, immune response, pain sensation and increase the risk of diseases. In dogs, sleep can be affected by several conditions, with narcolepsy, REM sleep behavior disorder and sleep breathing disorders being the most frequent causes. Furthermo…	1938-9736	33556640
72	Sleep quality and psychological health in patients with pelvic and acetabulum fractures: a cross-sectional study	Background and objectives It is known that difficulty sleeping after a fracture can have negative effects on both mental and physical health and may prolong the recovery process. The objective of this study is to explore how sleep quality and psychological health are linked in patients with pelvic and acetabulum fractures.Methods A study was conducted on 265 patients between 2018 and 2022 who had…		38575871
73	The Incidence and Risk of Herpes Zoster in Patients With Sleep Disorders A Population-Based Cohort Study	Lack of sleep can compromise the immune system, which may reactivate latent varicella-zoster virus. Studies on sleep disorders and the risk of herpes zoster (HZ) are scant. We conducted a population-based cohort study to evaluate the risk of HZ in patients with sleep disorders and potential risk factors for HZ development. We identified patients with sleep disorders without apnea from 2002 to 200…	0025-7974	26986095
74	Short-term sleep deprivation in mice induces B cell migration to the brain compartment	Increasing evidence highlight the involvement of immune cells in brain activity and its dysfunction. The brain's immune compartment is a dynamic ensemble of cells that can fluctuate even in naive animals. However, the dynamics and factors that can affect the composition of immune cells in the naive brain are largely unknown. Here, we examined whether acute sleep deprivation can affect the brain's…	0161-8105	31553459
75	Autoimmune rheumatic disease and sleep: a review	Purpose of review Sleep has an important role to play in the human immune system and it is critical in the restoration and maintenance of homeostasis. Sleep deprivation and disorders may have a profound impact on health, well being and the ability to resist infection. Autoimmune rheumatic diseases are multisystem disorders that involve complicated hormonal and immunological pathophysiology. Previ…	1070-5287	26402614
76	Sleep During the COVID-19 Pandemic	Purpose of Review We reviewed current evidence on the impact of coronavirus disease 2019 (COVID-19) pandemic on sleep of different populations. Recent Findings Several studies demonstrated that sleep deprivation may cause immune system dysregulation, which deteriorates the course of COVID-19. The increased prevalence of sleep disorders among COVID-19 patients has been associated with more severe …	1523-3812	36192579
77	Investigation of anti-neuronal antibodies and disparity in central hypersomnias	Study objectives: Microbial antigens can elicit an immune response leading to the production of autoantibodies cross-reacting with autoantigens. Still, their clinical significance in human sera in the context of brain diseases is unclear. Therefore, assessment of natural autoantibodies reacting with their neuropeptides may elucidate the autoimmune etiology of central hypersomnias. The study aims …	1389-9457	38056084
78	Efficacy of DC-CIK Immunotherapy Combined with Chemotherapy on Locally Advanced Gastric Cancer	The aim of the study is to explore the efficacy and safety of dendritic cell-cytokine-induced killer cell (DC-CIK) immunotherapy combined with chemotherapy in the treatment of locally advanced gastric cancer (LAGC). Among 106 patients with LAGC, 53 received the treatment of oxaliplatin-5-fluorouracil chemotherapy (control group), while the remaining 53 received DC-CIK immunotherapy combined with …	1687-8450	35865086
79	Aquilaria sinensis leaf tea affects the immune system and increases sleep in zebrafish	The importance of adequate sleep for good health cannot be overstated. Excessive light exposure at night disrupts sleep, therefore, it is important to find more healthy drinks that can promote sleep under sleep-disturbed conditions. The present study investigated the use of A. sinensis (Lour.) Spreng leaf tea, a natural product, to reduce the adverse effects of nighttime light on sleep. Here, Aqu…		38035004
80	The potential role of B5: A stitch in time and switch in cytokine	The wound healing process is a multifaceted sequence of activities associated with tissue restoration. Novel approaches for the perfection of wound healing have been determined as a stitch in time saves nine. Dysregulation of the immune response is a key element in the pathogenesis of rheumatic diseases and serves as a potential target for novel therapeutic strategies. Vitamin B5 (VB5), also know…	0951-418X	31691401
81	Sleep and inflammation	Among adults in the United States, sleep durations appear to have decreased in recent years. Inadequate sleep and sleep deprivation cause numerous neurobehavioral and physiological changes. A number of recent studies have reported associations between disrupted sleep/sleep deprivation and inflammatory responses, although the physiological mechanisms underlying these relationships remain unclear. …	0029-6643	18240557
82	Elucidating sleep disorders: a comprehensive bioinformatics analysis of functional gene sets and hub genes	Background Sleep disorders (SD) are known to have a profound impact on human health and quality of life although their exact pathogenic mechanisms remain poorly understood.Methods The study first accessed SD datasets from the GEO and identified DEGs. These DEGs were then subjected to gene set enrichment analysis. Several advanced techniques, including the RF, SVM-RFE, PPI networks, and LASSO meth…	1664-3224	38919616
83	Synergistic Hypnotic Effects of Sesamol and Thymol Possibly through GABAergic Interaction Pathway: In Vivo and In Silico Studies	Background: Sleep is essential to human homeostasis and affects the immune system. Sleep disorders are a group of conditions that disturb normal sleep patterns and can affect overall health, safety, and quality of life. Poor or insufficient sleep has been as-sociated with various dysfunctions in most body systems, such as endocrine, metabolic, higher cortical function, and neurological disorders.…	0393-974X
84	Epigenetics and aging: relevance for sleep medicine	Purpose of reviewSleep disorders encompass a wide range of conditions with substantial individual variability. Epigenetics, the study of heritable changes beyond DNA sequence, offers a promising avenue for personalized medicine in this field.Recent findingsThere is great potential of epigenetic markers for sleep disorder diagnosis and the development of epigenetic drugs for targeted treatment. Ep…	1070-5287	39082896
85	Bidirectional communication between the brain and the immune system: Implications for physiological sleep and disorders with disrupted sleep	This review describes mechanisms of immune-to-brain and brain-to-immune signaling involved in mediating physiological sleep and altered sleep with disease. The central nervous system (CNS) modulates immune function by signaling target cells of the immune system through autonomic and neuroendocrine pathways. Neurotransmitters and hormones produced and released by these pathways interact with immun…	1021-7401	17709958
86	Recognizing New-Onset Sleep Disorders in Autoimmune Encephalitis Often Prompt Earlier Diagnosis	Sleep/wake disorders are common in patients with autoimmune encephalitis, sometimes the most prominent or sole initial symptom, then delaying diagnosis. Sleep/wake disorders in autoimmune encephalitis vary and include severe sleeplessness, hypersomnia, central and/or obstructive sleep apnea, rapid eye movement sleep behavior disorder, indeterminate sleep/wake states, and loss of circadian sleep/w…	0736-0258	35239557
87	Sleep loss activates cellular inflammation and signal transducer and activator of transcription (STAT) family proteins in humans	Sleep disturbance and short sleep duration are associated with inflammation and related disorders including cardiovascular disease, arthritis, diabetes mellitus, and certain cancers. This study was undertaken to test the effects of experimental sleep loss on spontaneous cellular inflammation and activation of signal transducer and activator of transcription (STAT) family proteins, which together …	0889-1591	25451613
88	Brain Mechanisms of COVID-19-Sleep Disorders	2020 and 2021 have been unprecedented years due to the rapid spread of the modified severe acute respiratory syndrome coronavirus around the world. The coronavirus disease 2019 (COVID-19) causes atypical infiltrated pneumonia with many neurological symptoms, and major sleep changes. The exposure of people to stress, such as social confinement and changes in daily routines, is accompanied by vario…	1661-6596	34203143
89	Insomnia, Immunity, and Infections in Cancer Patients: Results From a Longitudinal Study	Background: Insomnia is very common in cancer patients receiving chemotherapy. Poor sleep is associated with immune alterations but the actual impact on health resulting from such immune changes has rarely been studied. The aim of this study was to evaluate, in women treated with chemotherapy for breast or gynecological cancer, the relationships between insomnia, immunity, and the occurrence of i…	0278-6133	31855038
90	Anxiety and depression in COVID-19 survivors: Role of inflammatory and clinical predictors	Infection-triggered perturbation of the immune system could induce psychopathology, and psychiatric sequelae were observed after previous coronavirus outbreaks. The spreading of the Severe Acute Respiratory Syndrome Coronavirus (COVID-19) pandemic could be associated with psychiatric implications. We investigated the psychopathological impact of COVID-19 in survivors, also considering the effect …	0889-1591	32738287
91	The impact on the quality of life and sleep complaints in a vitiligo sample and the influence of inflammatory cytokines in the interaction between vitiligo and sleep	Introduction: Vitiligo is an autoimmune dermatosis that affects quality of life, which englobes sleep quality. Sleep regulates the immune system, including inflammatory cytokines, and other pathways, which may influence vitiligo pathogenesis. Objectives: To analyze levels of immune serum components (cytokines) in a vitiligo group, and assess whether there was any association with sleep. Methods: …	1043-4666	38246012
92	Neuropathology of prion diseases	In prion diseases, neuropathology has remained the most important tool to give a definite diagnosis, and neuropathological research has contributed significantly to our current pathogenetic understanding. Immunohistochemistry for the disease-associated prion protein (PrPSc) is indispensable for the neuropathological confirmation of prion diseases. The amount and distribution of PrPSc deposits do …	0007-1420	14522854
93	Shuangxia decoction alleviates p-chlorophenylalanine induced insomnia through the modification of serotonergic and immune system	As a Traditional Chinese Medicine (TCM), Shuangxia Decoction (SXD) has been used to treat insomnia in oriental countries for more than thousands of years and it presents remarkable clinical effects. However, its active pharmacological fraction and the mechanism of sedative-hypnotic effects have not been explored. In this paper, we investigated active pharmacological fraction and revealed the deta…	0885-7490	31786727
94	Heat of the night: sleep disturbance activates inflammatory mechanisms and induces pain in rheumatoid arthritis	Sleep has a homeostatic role in the regulation of the immune system and serves to constrain activation of inflammatory signalling and expression of cellular inflammation. In patients with rheumatoid arthritis (RA), a misaligned inflammatory profile induces a dysregulation of sleep-wake activity, which leads to excessive inflammation and the induction of increased sensitivity to pain. Given that m…	1759-4790	37488298
95	THαβ Immunological Pathway as Protective Immune Response against Prion Diseases: An Insight for Prion Infection Therapy	Prion diseases, including Creutzfeldt-Jakob disease, are mediated by transmissible proteinaceous pathogens. Pathological changes indicative of neuro-degeneration have been observed in the brains of affected patients. Simultaneously, microglial activation, along with the upregulation of pro-inflammatory cytokines, including IL-1 or TNF-alpha, have also been observed in brain tissue of these patien…		35216001
96	Clinical Phenotype of Depression Affects Interleukin-6 Synthesis	Major depressive disorder (MDD) is not a single disease, but a number of various ailments that form one entity. Psychomotor retardation, anhedonia, sleep disorders, an increased suicide risk, and anxiety are the main symptoms that often define the clinical diagnosis of depression. Interleukin-6 (IL-6), as one of the proinflammatory cytokines, seems to be overexpressed during certain mental disord…	1079-9907	28418766
97	Primary sleep disorders can cause long-term sleep disturbance in patients with autoimmune mediated limbic encephalitis	Objectives: Antibody mediated limbic encephalitis causes a sub acute encephalopathy with an amnestic syndrome, seizures and often an affective prodrome. Sleep disturbance including abnormal dream sleep and insomnia are described in a percentage of long-term survivors but there are very few detailed assessments of sleep disturbance in patients beyond the acute phase of illness. The objectives of t…	0303-8467	23177184
98	The Role of Neuro-Immune Interaction in Chronic Pain Conditions; Functional Somatic Syndrome, Neurogenic Inflammation, and Peripheral Neuropathy	Functional somatic syndromes are increasingly diagnosed in chronically ill patients presenting with an array of symptoms not attributed to physical ailments. Conditions such as chronic fatigue syndrome, fibromyalgia syndrome, or irritable bowel syndrome are common disorders that belong in this broad category. Such syndromes are characterised by the presence of one or multiple chronic symptoms inc…		35955708
99	Gan-Dan-Liang-Yi-Tang alleviates p-chlorophenylalanine-induced insomnia through modification of the serotonergic and immune system	Gan-Dan-Liang-Yi-Tang (GDLYT) is a Traditional Chinese Medicine that has been historically used for the treatment of insomnia. However, investigations into its pharmacological ingredients and the mechanism underlying its sedative and hypnotic effects remain limited. The present study reported the detailed mechanisms underlying the sedative and hypnotic effects of GDLYT. Kunming mice were administ…	1792-0981	27882122
100	Insomnia symptoms predict systemic inflammation in women, but not in men with inflammatory bowel disease	Insomnia has been suggested as a potential modulator of systemic inflammation. However, few studies have examined the longitudinal association between insomnia and inflammation as well as the role of sex differences, despite accumulating evidence of the vulnerability of women to immune consequences of disturbed sleep. In this study, we tested the association between self-reported insomnia symptom…	0962-1105	39506489
101	Inflammation, sleep, obesity and cardiovascular disease	Evidence is emerging that disturbances in sleep and sleep disorders play a role in the morbidity of chronic conditions. However, the relationship between sleep processes, disease development, disease progression and disease management is often unclear or understudied. Numerous common medical conditions can have an affect on sleep. For example, diabetes or inflammatory conditions such as arthritis…	1570-1611	17430213
102	Circadian Rhythms, Sleep, and Aging	Circadian mechanisms and the sleep-wakefulness rhythms guarantee survival, adaptation, efficient action in everyday life or in emergencies and well-being. Disordered circadian processes at central and/or cellular levels, sleep disorders, and unhealthy wakefulness/ sleep rhythms can impair the physiological circadian organization and result in subjective, professional, or behavioral changes rangin…	0269-8803
103	The interfaces between vitamin D, sleep and pain	The role of vitamin D in osteomineral metabolism is well known. Several studies have suggested its action on different biological mechanisms, such as nociceptive sensitivity and sleep-wake cycle modulation. Sleep is an important biological process regulated by different regions of the central nervous system, mainly the hypothalamus, in combination with several neurotransmitters. Pain, which can b…	0022-0795	28536294
104	Reversible dementia and insomnia in ABGA related encephalitis	Background: ABGAs are historically associated with Encephalitis Lethargica (EL). Typically ABGAs are also found in children resulting in a variety of neuropsychiatric and extrapyramidal disorders, rare cases are reported in adults with atypical movement disorders. No description of basal ganglia reversible lesions related to ABGAs are reported and these antibodies are not included in the list of …	1389-9457	38581805
105	Solving insomnia electronically: Sleep treatment for asthma (SIESTA): A study protocol for a randomized controlled trial	Background: Chronic insomnia is associated with poor asthma control. Cognitive-behavioral treatment for insomnia (CBT-I) is an efficacious and durable treatment for comorbid insomnia in medical and psychiatric disorders. However, the efficacy and potential accompanying mechanisms of CBT-I have not been examined in asthma. The purpose of this study is to test the efficacy of a CBT-I intervention o…	1551-7144	30825525
106	Lonicerae Japonicae Flos Extract Promotes Sleep in Sleep-Deprived and Lipopolysaccharide-Challenged Mice	Lonicerae Japonicae Flos (LJF) is commonly used in Chinese herbal medicines and exhibits anti-viral, anti-oxidative, and anti-inflammatory properties. The reciprocal relationship between sleep, the immune system and the central nervous system is well-established in the animal models. In this study, we used the mouse model to analyze the beneficial effects of the LJF on the dysregulated sleep-wake…		35495054
107	The new link between gut-brain axis and neuropsychiatric disorders	Purpose of review Although the cause of most neuropsychiatric disorders remains uncertain, new data offer alternative explanations warranting further validations. This review summarizes some recent findings that may localize the origin of eating disorders as well as some other neuropsychiatric disorders outside the brain and discuss their cause as a possible dysfunction of the gut-brain axis invo…	1363-1950	21832903
108	Toxoplasma gondii infection and insomnia: A case control seroprevalence study	We determined the association between Toxoplasma gondii (T. gondii) infection and insomnia. Through an age-and gender-matched case-control study, 577 people with insomnia (cases) and 577 people without insomnia (controls) were tested for anti-T. gondii IgG and IgM antibodies using commercially available enzyme-immunoassays. Anti-T. gondii IgG antibodies were found in 71 (12.3%) of 577 individuals…	1932-6203	35679264
109	Multiomics Analysis Reveals Aberrant Metabolism and Immunity Linked Gut Microbiota with Insomnia	Studies have confirmed that insomnia is related to gut microbiota. Previous research suggests that immunity and metabolism are also associated with insomnia. However, to our knowledge, the integration of these factors has not been investigated in insomnia. Here, we explored the correlations across gut microbiota, serum metabolism, and inflammatory factors in insomnia. Our results showed that the …	2165-0497	36190400
110	Hashimoto's encephalitis and sleep disorders.	Hashimoto's encephalitis is a rare cause of encephalitis which is improved by corticosteroid treatment. We report the case of a 42-year-old woman who developed progressive dementia associated with episodes of recurrent discorders of consciousness which rapidly improved with corticosteroids. During these episods, no sleep activity was recorded on the holter EEG. These discorders were reversible wi…	0035-3787	13679724
111	A systematic review of prion therapeutics in experimental models	Prion diseases are transmissible, invariably fatal, neurodegenerative diseases which include Creutzfeldt-Jakob disease (CJD) in humans and bovine spongiform encephalopathy and scrapie in animals. A large number of putative treatments have been studied in experimental models over the past 30 years, with at best modest disease-modifying effects. The arrival of variant CJD in the UK in the 1990s has…	0006-8950	16816391
112	Psychophysiological insomnia and respiratory tract infections: results of an infection-diary-based cohort study	Study Objectives: The immune theory of sleep suggests an important role of sleep for a functioning immune system. Insomnia has been associated with heightened risk for infections. The aim of the study was to test whether psychophysiological insomnia (PI) is associated with subsequent respiratory tract infections (RTIs) in the context of an infection-diary-based cohort study. Methods: We recruited…	0161-8105	31099836
113	The Interplay Between Neuroinfections, the Immune System and Neurological Disorders: A Focus on Africa	Neurological disorders related to neuroinfections are highly prevalent in Sub-Saharan Africa (SSA), constituting a major cause of disability and economic burden for patients and society. These include epilepsy, dementia, motor neuron diseases, headache disorders, sleep disorders, and peripheral neuropathy. The highest prevalence of human immunodeficiency virus (HIV) is in SSA. Consequently, there…	1664-3224	35095888
114	Anti-NMDA receptor encephalitis presenting with total insomnia - A case report	Fatal insomnia (FI) is the first diagnosis to be considered by most neurologists when approaching a patient presenting with total insomnia followed by personality and cognitive changes, disturbance of alertness, autonomic hyperactivation and movement abnormalities. We report the case of a 30 year-old male patient who presented with total insomnia followed by episodes of psychomotor restlessness r…	0022-510X	24210076
115	The role of sleep in pemphigus: a review of mechanisms and perspectives	Pemphigus is an autoimmune bullous disease that causes the development of blisters and erosions on the skin and/or mucosa. Its inflammatory process is mediated by cytokines, which interact with sleep in a bidirectional manner. Pain, a frequent symptom due to pemphigus lesions, is well known to impair sleep quality. Depression is also associated with pemphigus and pro-inflammatory cytokines and ma…	0340-3696	28726005
116	IgLON5 autoimmunity tested positive in patients with isolated chronic insomnia disease	Clinical diagnosis of anti-IgLON5 disease is usually made when neurodegenerative processes have occurred. Considering the importance of sleep deprivation in predicting of neurodegenerative disorders, the present study aimed to determine the existence of IgLON5 autoantibodies in serum from patients with isolated chronic insomnia disease. The presence of IgLON5 autoantibodies in some patients with …	0009-9104	35020856
117	Neurophysiology and Molecular Basis of Cognitive Behavioral Therapy for Patients with Insomnia: Implications for Non-Pharmacological Approaches	Cognitive behavioral therapy for insomnia (CBT-I) is a widely used psychological intervention known for its effectiveness in improving insomnia symptoms. However, the neurophysiological mechanisms underlying the cognitive-behavioral treatment of insomnia remain unclear. This narrative review aimed to elucidate the neurophysiological and molecular mechanisms of CBT-I, focusing on the fields of psy…	0219-6352	39613462
118	Effect of resveratrol on visceral white adipose tissue inflammation and insulin sensitivity in a mouse model of sleep apnea	BACKGROUND: Sleep fragmentation (SF) increases food intake and the risk of obesity, and recruits macrophages to visceral white adipose tissue (VWAT) promoting tissue inflammation and insulin resistance. Administration of resveratrol (Resv) has been associated with significant improvements in high-fat diet-induced obesity, inflammation and insulin resistance. METHODS: Male mice were subjected to S…	0307-0565	25298275
119	Exploring the Complex Relationship Between Sleep, Depression and the Immune System	Sleeping has a critical function to promote health. Studies over the past ten years has documented that sleeping disorders has a strong influence on the risk of infectious diseases and in particular occurrence and progression associated with several major health issues including depression. Recent studies have focused on elucidating the underlying mechanisms that play a role in this situation. Th…	2475-0573
120	Insomnia Complaints and Perceived Immune Fitness in Young Adults with and without Self-Reported Impaired Wound Healing	Background and Objectives: Adequate sleep and an effective immune system are both essential to maintain a good health status. The current study aimed to determine the nature of insomnia complaints and perceived immune fitness among Dutch young adults with and without self-reported impaired wound healing. Materials and Methods: A total of (n = 2033) Dutch students (83.8% women) completed an online…	1010-660X	36013516
121	Increased frequency of self-reported parasomnias in patients suffering from vitiligo	Vitiligo is a skin disorder of unknown aetiology, affecting 0.1-2% of the general population. The aim of the present study was to investigate its relationship with sleep disorders, especially parasomnias. Two hundred and sixteen individuals were examined. Among them, 116 were suffering from vitiligo, 52 from other dermatological diseases and 48 were healthy subjects, serving as a control group. A…	1167-1122	18424376
122	Sleep disorders in primary antiphospholipid syndrome	The objective of this study was to evaluate the sleep quality, the presence of sleep disorders in patients with primary antiphospholipid syndrome (pAPS), and their possible clinical and laboratory associations. This was a cross-sectional study of 40 consecutive pAPS patients and 211 healthy age- and sex-matched controls. Demographic and clinical data, drug use, and antiphospholipid antibodies wer…	0770-3198	30341701
123	Detection of recombinant and endogenous mouse melatonin receptors by monoclonal antibodies targeting the C-terminal domain	Melatonin receptors play important roles in the regulation of circadian and seasonal rhythms, sleep, retinal functions, the immune system, depression, and type 2 diabetes development. Melatonin receptors are approved drug targets for insomnia, non-24-hour sleep-wake disorders, and major depressive disorders. In mammals, two melatonin receptors (MTRs) exist, MT1 and MT2, belonging to the G protein…	0742-3098	30475390
124	Sleep onset insomnia, daytime sleepiness and sleep duration in relationship to Toxoplasma gondii IgG seropositivity and serointensity	Toxoplasma gondii (T. gondii) infects central nervous tissue and is kept in relative dormancy by a healthy immune system. Sleep disturbances have been found to precipitate mental illness, suicidal behavior and car accidents, which have been previously linked to T. gondii as well. We speculated that if sleep disruption, particularly insomnia, would mediate, at least partly, the link between T. gon…	0933-4807	29657364
125	IFN-α-2a (Interferon) and ribavirin induced suicidal attempt in a patient of chronic HCV: A rare case report	Interferons (IFNs) are proteins produced by cells, fibroblasts and macrophages, in response to viral invasion, and mediates immune response. IFN- and ribavirin are the approved treatment for HCV infection, but also carries a risk of neuropsychiatric adverse effects, viz. insomnia, irritability, mood changes, and depression. We present a case report of depression induced by IFN- and ribavirin, lea…	0253-7613	21572662
126	Chronic insomnia and immune functioning	Objective: The goal of this study was to investigate whether clinical insomnia is associated with immune alterations by comparing immune functioning between patients with chronic insomnia and good sleepers. Methods: The good sleepers group was composed of 19 adults with a regular sleep schedule and no complaint of sleep disturbances. The insomnia group was composed of 17 adults meeting criteria f…	0033-3174	12651988
127	Ramelteon Mitigates Free Fatty Acid (FFA)-Induced Attachment of Monocytes to Brain Vascular Endothelial Cells	Acute ischemic stroke is a challenging disease that threatens the life of older people. Dysfunction of brain endothelial cells is reported to be involved in the pathogenesis of acute ischemic stroke. Ramelteon is a novel agonist of melatonin receptor developed for the treatment of insomnia. Recently, the promising protective effect of Ramelteon on brain injury has been widely reported. The presen…	1029-8428	34792763
128	Remission of insomnia in older adults treated with cognitive behavioral therapy for insomnia (CBT-I) reduces p16INK4a gene expression in peripheral blood: secondary outcome analysis from a randomized clinical trial	Late life insomnia may increase risk for accelerated biological aging. Intervening to treat insomnia may provide protection from biological aging by reducing the prevalence of senescent cells in the immune system, as indicated by gene expression of a marker of cellular senescence, p16(INK4a). In the present study, we determine whether treatment of insomnia in older adults with cognitive behaviora…	2509-2715	36849678
129	Video-polysomnographic study of a patient with Morvan's Fibrillary Chorea		1389-9457	22341905
130	Graves' Disease after Adrenalectomy for Cushing's Syndrome	A 44-year-old woman presented with a 3-month history of back pain, gait disturbance, and insomnia. She had moon face and central obesity but no goiter. Cushing's syndrome due to left adrenal adenoma was diagnosed. She also had low triiodothyronine syndrome and central hypothyroidism. Treatment involved adrenalectomy followed by 30 mg/day of hydrocortisone. Inappropriate secretion of thyroid-stimu…	0918-2918	32893226
131	Pathogenesis of prion diseases	Prion diseases are rare neurological disorders that may be of genetic or infectious origin, but most frequently occur sporadically in humans. Their outcome is invariably fatal. As the responsible pathogen, prions have been implicated. Prions are considered to be infectious particles that represent mainly, if not solely, an abnormal, protease-resistant isoform of a cellular protein, the prion prot…	0001-6322	15645262
132	Effects of Insomnia on Peptic Ulcer Disease Using Mendelian Randomization	Objectives. Observational studies indicate that insomnia may increase risk of peptic ulcer disease (PUD). Our purpose is to clarify the possible causal relationship between insomnia and PUD by Mendelian randomization analyses. Methods. We carried out analyses using summary statistics data for genetic variants reported from a GWAS of insomnia (N = up to 1,331,010 individuals) and from a GWAS of PU…	1942-0900	34616502
133	Association of Migraine with Its Comorbidities and Food Specific Immunoglobulin G Antibodies and Inflammatory Cytokines: Cross-Sectional Clinical Research	Purpose: The relationship between food allergy caused by food specific IgG antibodies and migraine has received increased attention in recent years. Here, we aimed to evaluate the effects of food specific IgG antibodies on headache, gastrointestinal symptoms, anxiety, depression, sleep disorders, dermatosis, and serum inflammatory cytokines in migraine patients, and to quantitatively assess the e…	1178-7090	34385841
134	Interrelations between sleep and the immune status	Introduction. The idea of the healing effects of the sleep over the disease is quite extended. Besides, the sleep and the circadian rhythms cause deep changes on the immune function. Reciprocally, the sleep also suffers deep changes when the immune system is challenged during an external aggression. Development. This review shows some of the data supporting both observations. From the relationshi…	0210-0010	15898017
135	Sleep and immunity in times of COVID-19	BACKGROUND: Analyze how the COVID-19 (SARS-CoV-2) pandemic and its social restriction measures affect sleep quality and the immunological system. METHODS: An integrative bibliographical review was carried out using scientific articles from the last five years, from the PUBMED databases, with the descriptors: Sleep; Quarantine; COVID-19; Immunity; Mental Health. Besides the books Oxford textbook o…	0104-4230	32965373
136	Pleiotropic genetic effects influencing sleep and neurological disorders	Research evidence increasingly points to the large impact of sleep disturbances on public health. Many aspects of sleep are heritable and genes influencing traits such as timing, EEG characteristics, sleep duration, and response to sleep loss have been identified. Notably, large-scale genome-wide analyses have implicated numerous genes with small effects on sleep timing. Additionally, there has b…	1474-4422	28102151
137	The bidirectional interactions between psoriasis and obstructive sleep apnea	Psoriasis is a chronic inflammatory skin disorder which can impair general routine activities and has been closely related to poor quality of life. Pruritus and scratching are frequently observed, occurring mainly during sleep and precipitating nighttime arousals. Indeed, sleep quality has been shown to be negatively affected in psoriatic patients, in a close relationship with stress exposure and…	0011-9059	26220730
138	Sleep disorders and allergic diseases in Chinese toddlers	Objective: Optimal sleep is important for child growth, development, and immune function. We aimed to explore whether sleep disorders were associated with the risk of allergic diseases in Chinese toddlers. Methods: This study included 566 children (aged 23.9 +/- 0.7 months; 51.1% boys) in Shanghai, China. Sleep parameters (total sleep time, sleep onset latency, nocturnal awaking and snoring) were…	1389-9457	28899531
139	Neurophysiologic studies in Morvan syndrome	This study was conducted to clarify the clinical and neurophysiologic characteristics of patients with Morvan syndrome, and to compare and contrast this syndrome with other forms of autoimmune encephalitis. A retrospective chart review of the clinical features and neurophysiologic studies of two cases of Morvan syndrome seen at the Mayo Clinic was performed. Neurophysiologic studies included poly…	0736-0258	15622131
140	Insomnia symptoms as long-term predictors of anxiety symptoms in middle-aged and older adults from the English Longitudinal Study of Ageing (ELSA), and the role of systemic inflammation	Insomnia, i.e., difficulties in sleep onset and sleep maintenance, may increase the risk of anxiety symptoms, although long-term follow-up studies are rarely reported. Here, we examined whether insomnia symptoms may predict anxiety symptoms in a 9-year follow-up, and whether inflammation may play a mediating role. Data from 1355 participants (63.44 +/- 7.47 years, 55.1 % females) from the English…	1389-9457	39293197
141	Sleep alterations following COVID-19 are associated with both neuroinflammation and psychological disorders, although at different times	IntroductionBy the end of 2019, severe acute respiratory syndrome coronavirus 2 rapidly spread all over the world impacting mental health and sleep habits. Insomnia, impaired sleep quality, and circadian rhythm alterations were all observed during the pandemic, especially among healthcare workers and in patients with acute and post-acute COVID-19. Sleep disruption may induce a pro-inflammatory st…	1664-2295	36062000
142	The Impact of Food Specific IgG Antibodies on Migraine and Its Comorbidities	ObjectiveTo investigate the differences in headache and comorbidity symptoms between migraine patients with negative and positive food specific IgG antibodies, and explore the correlation between these symptoms with food specific IgG antibodies.MethodsA total of 129 migraine patients were enrolled. Seven questionnaires were used to gather information regarding the symptoms of migraine, gastrointe…		39552191
143	High metabolic demand in neural tissues: Information and control theory perspectives on the synergism between rate and stability	Evolutionary process has been selected for inherently unstable systems in higher animals that can react swiftly to changing patterns of threat or opportunity, for example blood pressure, the immune response, and gene expression. However, these require continual strict regulation: uncontrolled blood pressure is fatal, immune cells can attack 'self tissues, and improper gene expression triggers dev…	0022-5193	27582301
144	Stress, Sleep Physiology, and Related Insomnia Disorders	Excessive stress gives rise to disturbances in various systems in humans and activates defense mechanisms to maintain homeostasis in the body. Sleep is an essential biological process of which the underlying regulating mechanism involves numerous anatomical structures and biochemical substances that can be compromised by stress and the immune system. Immune sub-stances such as interleukin-1 beta …	1975-8456
145	A human anti-neuronal autoantibody against GABAB receptor induces experimental autoimmune agrypnia	In the serum and cerebrospinal fluid of a patient with recurrent acute episodes of respiratory crises, autonomic symptoms and total insomnia (agrypnia), we identified a novel anti-neural complement fixing antibody directed against GABA(B) receptor (GABA(B)R). Patient purified IgG recognized a band of approximately 110 kDa on protein extracts of mouse cerebellum, cortex and brainstem and immunolab…	0014-4886	17336294
146	The Triad of Sleep, Immunity, and Cancer: A Mediating Perspective	The triadic interplay between sleep, immunity, and cancer represents a growing area of biomedical research with significant clinical implications. This review synthesizes the current knowledge on how sleep influences immune function, the immune system's role in cancer dynamics, and the direct connections between sleep patterns and cancer risk. After a comprehensive overview of the interrelationsh…		39120277
147	Effects of Reishimmune-S, a Fungal Immunomodulatory Peptide Supplement, on the Quality of Life and Circulating Natural Killer Cell Profiles of Patients With Early Breast Cancer Receiving Adjuvant Endocrine Therapy	Objectives: To evaluate the effects of Reishimmune-S, a fungal immunomodulatory peptide, on the quality of life (QoL) and natural killer (NK) cell subpopulations in patients receiving adjuvant endocrine therapy (ET) for breast cancer (BC).Methods: Patients who received adjuvant ET for stage I-III hormone receptor-positive BC without active infection were enrolled in this prospective pilot study. …	1534-7354	38590244
148	Nocturnal catecholamines and immune function in insomniacs, depressed patients, and control subjects	Insomnia predicts cardiovascular and non-cardiovascular disease mortality. This study evaluated EEG sleep, nocturnal sympathetic activity, and daytime measures of immune function in subjects with primary insomnia (n = 17) and patients with current major depression (n = 14) as compared to controls (n = 31). Insomniacs showed disordered sleep continuity along with nocturnal increases of average lev…	0889-1591	12946658
149	High Somatization Rates, Frequent Spontaneous Recovery, and a Lack of Organic Biomarkers in Post-Covid-19 Condition	IntroductionMany patients report neuropsychiatric symptoms after SARS-CoV-2 infection. Data on prevalence of post-COVID-19 condition (PCC) vary due to the lack of specific diagnostic criteria, the report of unspecific symptoms, and reliable biomarkers.MethodsPCC patients seen in a neurological outpatient department were followed for up to 18 months. Neurological examination, SARS-CoV-2 antibodies…	2162-3279	39378280
150	From parasomnia to agrypnia excitata-An illustrative case on diagnostic approach	The diagnostic approach to sleep-related movements disorders is seldom discussed. We report a case of fatal familial insomnia who initially presented with persistent limb movements in sleep, which later progressed to a state of agrypnia excitata. Here, the evaluation of abnormal movements in sleep is discussed using a step-by-step diagnostic approach. Although no cure is available for fatal famil…	1353-8020	36948111
151	Strategies for dissecting genetic-environmental interactions in neurodegenerative disorders	Complex genetic and environmental interactions contribute to abnormal aging and neurodegenerative disorders. We present information from a series of 1136 consecutive patients presenting with cognitive disorders and show possible significant contribution of toxic environmental and occupational exposures to pathological aging (21% of patients) and interactions of these exposures with common polymor…	0161-813X	16870258
152	TNFAIP3 mRNA Level Is Associated with Psychological Anxiety in Major Depressive Disorder	Background: Major depressive disorder has been shown to be associated with inflammation and the dysregulation of innate immune responses. Previously, we showed an inverse correlation between the severity of depression and level of TNFAIP3 mRNA expression. The present study further evaluated the association between TNFAIP3 mRNA expression level and symptoms of major depressive disorder (MDD) in 91…	1021-7401	29486471
153	Autoimmune Encephalopathies	Antibody-mediated diseases of the central nervous system are a relatively new and challenging field in autoimmune neurologic disease and of major clinical importance in children and adults. The antibodies bind to cell-surface epitopes on neuronal or glial proteins, and the patients demonstrate either focal or more generalized clinical signs depending on the extent of brain regions targeted by the…	0031-3955	26022169
154	Autoimmune encephalitis with coexistent LGI1 and GABABR1 antibodies: case report	Background Autoimmune encephalitis (AE) with multiple auto-antibodies is of great clinical significance because its complex clinical manifestations and atypical imaging increase the difficulty of diagnosis, differential diagnosis and treatment, which may aggravate the disease, increase the recurrence rate and mortality. The coexistence of anti-Leucinie-rich Glioma Inactivated 1 (LGI1) and anti-ga…		34836497
155	Whole blood transcriptome analysis using RNA sequencing in individuals with insomnia disorder and good sleepers: a pilot study	Background: Insomnia is a highly prevalent condition that is associated with negative health outcomes, yet little is known about the underlying molecular mechanisms. Method: RNA sequencing was conducted using blood samples from 15 individuals with primary insomnia and 15 age- and gender-matched good sleeper controls. The RNA library was sequenced with 150 base pair paired-ends on the Illumina Nov…	1389-9457	33530007
156	Morvan chorea and agrypnia excitata: When video-polysomnographic recording guides the diagnosis	Introduction: Morvan chorea is an antibody-mediated limbic encephalopathy characterized by severe insomnia, mental confusion, hallucinations, enacted dreams, hyperhidrosis and neuromyotonia. Case description: In a 78 years old man presenting with progressive insomnia apathy and depression, a video-polysomnogram documented enacted dreams mimicking daily life activity (oneiric stupor). This finding…	1389-9457	22033118
157	Pathways of sleep disturbances in juvenile idiopathic arthritis and recommendations for clinical management approaches: A critical review	Juvenile idiopathic arthritis (JIA) is the most common rheumatic disease affecting young people. It has a pro-found impact on their physical, mental and social lives, leading to long-term disability. With the growing awareness of the importance of sleep in all areas of functioning in young people, an emerging literature has drawn attention to the role of sleep in the pathogenesis of JIA. Sleep di…	1087-0792	37897844
158	Sleep and Pregnancy	Sleep disturbances are frequent during pregnancy and are currently regarded as one of the most important factors determining pregnancy outcome. Detailed research of sleep features during pregnancy is obviously essential. In the present review recent data concerning changes in sleep structure and regulation in pregnant women and rats - main subjects of experimental sleep research, are given, inclu…	0044-4677	22145328
159	Does melatonin play a role in aging processes?	Increasing number of people in advanced age is one of the most distinctive demographic events of the 21(st) century which raise many social and medical issues. Therefore, there is a search for any therapeutic agent improving the quality of life of the elderly. Melatonin, the hormone of the pineal gland, received recently a great deal of attention because of its suggested role in aging processes a…	0867-5910	18212404
160	Carbamazepine-induced hypogammaglobulinemia	Carbamazepine is used to control seizures. Its common side effects are sleep disorders, anorexia, nausea, vomiting, polydipsia, irritability, ataxia, and diplopia. Involvement of the immune system is rare, and few cases of decreased immunoglobulin levels have been reported. We describe a patient with low immunoglobulin levels due to carbamazepine use who presented with recurrent urinary tract inf…	1059-1311	22251925
161	Structural properties and binding mechanism of DNA aptamers sensing saliva melatonin for diagnosis and monitoring of circadian clock and sleep disorders	Circadian desynchrony with the external light-dark cycle influences the rhythmic secretion of melatonin which is among the first signs of circadian rhythm sleep disorders. An accurate dim light melatonin onset (established indicator of circadian rhythm sleep disorders) measurement requires lengthy assays, and antibody affinities alterations, especially in patients with circadian rhythm disorders …	0003-2670	36925277
162	A critical review and update on autoimmune encephalitis: understanding the alphabet soup	Autoimmune encephalitis (AE) comprises a group of diseases mediated by antibodies against neuronal cell surface or synaptic antigens, such as ion channels or neurotransmitter receptors. New clinical syndromes and their associated antibodies were and are still being characterized over the last two decades. The fact that their main clinical features are interdisciplinary, - encompassing neuropsychi…	0004-282X	35976312
163	Circadian rhythm in systemic autoimmune conditions: Potential of chrono-immunology in clinical practice: A narrative review	The circadian rhythm (CR) is a fundamental biological process regulated by the Earth's rotation and solar cycles. It plays a critical role in various bodily functions, and its dysregulation can have systemic effects. These effects impact metabolism, redox homeostasis, cell cycle regulation, gut microbiota, cognition, and immune response. Immune mediators, cycle proteins, and hormones exhibit circ…	0025-7974	37565922
164	Obstructive sleep apnea and cancer: Epidemiologic links and theoretical biological constructs	Sleep disorders have emerged as highly prevalent conditions in the last 50-75 y. Along with improved understanding of such disorders, the realization that perturbations in sleep architecture and continuity may initiate, exacerbate or modulate the phenotypic expression of multiple diseases including cancer has gained increased attention. Furthermore, the intermittent hypoxia that is attendant to s…	1087-0792	26447849
165	Biomedical Analytics of Four Chinese Medicinals in Treatment of Insomnia Based on Network Pharmacology	Aim. Our aim is to recommend the appropriate Chinese medicinals in clinical treatment of insomnia, which are suanzaoren (Semen Ziziphi Spinosae), chuanxiong (Rhizoma Chuanxiong), fuling (Poria), and baishao (Radix Paeoniae Alba). Method. Based on network pharmacology, the active molecules and mechanism of these four Chinese medicinals treating insomnia were sought and analyzed. The components of …	2314-6133	35769674
166	Sleep duration, insomnia, and markers of systemic inflammation: Results from the Netherlands Study of Depression and Anxiety (NESDA)	Systemic inflammation has emerged as a potential pathway linking depressive and anxiety disorders with disease risk. Short and long sleep duration, as well as insomnia, are common among psychiatric populations and have previously been related to increased inflammation. The aim of the present study was to investigate associations between sleep duration and insomnia with biomarkers of inflammation …	0022-3956	25307717
167	Benzodiazepine Augmented γ-Amino-Butyric Acid Signaling Increases Mortality From Pneumonia in Mice	Objectives: Benzodiazepines are used for treating anxiety, epilepsy, muscle spasm, alcohol withdrawal, palliation, insomnia, and sedation as they allosterically modulate -amino-butyric acid type A (GABA(A)) receptors. Despite widespread use, the importance and mechanism of their immune side-effects are poorly understood. Herein we sought to elucidate the impact and mechanism of benzodiazepine-ind…	0090-3493	23478657
168	Anti-leucine-rich glioma inactivated protein 1 encephalitis with sleep disturbance as the first symptom: A case report and review of literature	BACKGROUNDAnti-leucine-rich glioma inactivated protein 1 (anti-LGI1) encephalitis is an infrequent type of autoimmune encephalitis (AE) characterized by acute or subacute cognitive and psychiatric disturbance, facio-brachial dystonic seizures (FBDSs), and hyponatremia. Anti-LGI1 AE has increasingly been considered a primary form of AE. Early identification and treatment of this disease are clearl…	2307-8960	36686352
169	Hypothalamic-Bulbar MRI Hyperintensity in Anti-IgLON5 Disease with Serum-Restricted Antibodies: A Case Report and Systematic Review of Literature	Background: Anti-IgLON5 disease is a rare neurodegenerative tauopathy that displays heterogeneity in clinical spectrum, disease course, cerebrospinal fluid (CSF) findings, and variable response to immunotherapy. Sleep disorders, bulbar dysfunction, and gait abnormalities are common presenting symptoms, and conventional brain MRI scanning is often unrevealing. Objective: To provide a comprehensive…	1387-2877	33337376
170	Fatal familial insomnia: A new case description with early response to immunotherapy	Fatal Familial Insomnia (FFI) is a rare prionopathy with autosomal dominant inheritance. Although it owes its name because insomnia is one of the most frequent and core symptoms, its clinical phenotype can be wide and heterogeneous. This usually makes it necessary to rule out other clinical processes, such as limbic encephalitis or Creutzfeldt Jakob disease, whose symptoms can sometimes overlap. …	0165-5728	32682141
171	Exercise, sleep and cytokines: Is there a relation?	Physical exercise is a modality of non-pharmacological treatment for sleep disorders. Contradicting results are still found in studies of the effect of exercise on steep. Among the substances that have been described as steep modulators, cytokines produced during the recovery period after an acute exercise session are very important. Various studies have verified that physical exercise may alter …	1087-0792	17517356
172	A systematic assessment of stress insomnia as the high-risk factor for cervical cancer and interplay of cervicovaginal microbiome	Cervical cancer is a dreaded form of cancer in women, the fourth most common cancer, with around 0.3 million females suffering from this disease worldwide. Over the past several decades, global researches have focused on the mitigation of cervical lesions and cancers and have explored the impact of physiological and psychological stress and insomnia on cervical pathogenesis. Furthermore, disrupti…	2235-2988	36560927
173	Sleep disorders and oral health: a cross-sectional study	Sleep disorders (SDs), particularly sleep deprivation, may alter the immune system and induce systemic inflammation. Recent evidence supports an association between SDs and periodontal diseases. This cross-sectional epidemiological study aims to compare oral health variables, such as the amount of plaque/calculus, gingival inflammation, and masticatory function, in individuals with and without SD…	1432-6981	27178314
174	Experimental verification and identifying biomarkers related to insomnia	IntroductionInsomnia is the most common form of sleep deprivation (SD) observed in clinics. Although there are differences between insomnia and SD, they have similar symptoms and the same animal model. Currently, there is a lack of microarray data on insomnia. Therefore, for now, we are going to apply the SD data to insomnia. Although many studies have explained the possible mechanisms associated…	1664-2295	38090272
175	Fatigue in psoriasis: a phenomenon to be explored	Fatigue is a prevalent and substantial phenomenon in many patients with chronic inflammatory diseases, often rated by patients as the most troublesome symptom and aspect of their disease. It frequently interferes with physical and social functions and may lead to social withdrawal, long-standing sick leave and disability. Although psychological and somatic factors such as depression, sleep disord…	0007-0963	25557165
176	Circumventricular Organs and Parasite Neurotropism: Neglected Gates to the Brain?	Circumventricular organs (CVOs), neural structures located around the third and fourth ventricles, harbor, similarly to the choroid plexus, vessels devoid of a blood-brain barrier (BBB). This enables them to sense immune-stimulatory molecules in the blood circulation, but may also increase chances of exposure to microbes. In spite of this, attacks to CVOs by microbes are rarely described. It is h…	1664-3224	30619260
177	Sleep Deprivation, Immune Suppression and SARS-CoV-2 Infection	Sleep health and its adaptation to individual and environmental factors are crucial to promote physical and mental well-being across animal species. In recent years, increasing evidence has been reported regarding the relationship between sleep and the immune system and how sleep disturbances may perturb the delicate balance with severe repercussions on health outcomes. For instance, experimental…		35055726
178	Coexistence of multiple anti-neuronal antibodies in autoimmune encephalitis in China: A multi-center study	BackgroundGiven that the combination of multiple antibodies in autoimmune encephalitis (AE) is rare and its clinical significance is unclear, this study aimed to investigate the clinical characteristics and significance of overlapping multiple anti-neuronal antibodies in patients with AE. MethodsWe conducted a retrospective analysis of the clinical characteristics, treatment, and prognostic detai…	1664-3224	36211351
179	Randomized study on the efficacy of cognitive behavioral therapy for insomnia secondary to breast cancer, part II: Immunologic effects	Purpose Cross-sectional studies suggest that clinical insomnia is associated with immune down-regulation. However, there is a definite need for experimental studies on this question. The goal of this randomized controlled study was to assess the effect of an 8-week cognitive-behavioral therapy (CBT) for chronic insomnia on immune functioning of breast cancer survivors. Previous analyses of this s…	0732-183X	16135476
180	A rare case of anti-LGI1 limbic encephalitis with concomitant positive NMDAR antibodies	Background N-methyl-D-aspartate receptor (NMDAR) and leucine-rich glioma-inactivated 1 (LGI1) antibodies define the most prevalently recognized autoimmune encephalitis syndromes, while the simultaneous occurrence of both conditions has hardly been published before. Case presentation We report the case of a 67-year-old patient who presented with generalized tonic-clonic seizures (GTCS) followed by…		32894089
181	Circadian rhythm abnormalities - Association with the course of inflammatory bowel disease	Crohn's disease (CD) and ulcerative colitis (UC) are the main representatives of inflammatory bowel diseases (IBD), a group of chronic, immune system-mediated inflammatory diseases of the gastrointestinal (GI) tract. The pathogenesis of the intestinal lesions in IBD is not entirely identified and understood: excessive activation of the immune system may come as a result of the interaction of vari…	1734-1140	27166084
182	Sleep characteristics as predictor variables of stress systems markers in insomnia disorder	This study investigates the extent to which sleep characteristics serve as predictor variables for inflammatory, hypothalamic-pituitary-adrenal and autonomic systems markers. Twenty-nine participants with a diagnosis of insomnia disorder based on the Diagnostic Statistical Manual of Mental Disorders, Fifth Edition (age 25.3 +/- 1.6years, insomnia duration 6.6 +/- 0.8years) and 19 healthy control …	0962-1105	25524529
183	Identification of molecular signatures associated with sleep disorder and Alzheimer's disease	BackgroundAlzheimer's disease (AD) and sleep disorders are both neurodegenerative conditions characterized by impaired or absent sleep. However, potential common pathogenetic mechanisms of these diseases are not well characterized. MethodsDifferentially expressed genes (DEGs) were identified using publicly available human gene expression profiles GSE5281 for AD and GSE40562 for sleep disorder. DE…	1664-0640	35990086
184	The public health impact of poor sleep on severe COVID-19 ,influenza and upper respiratory infections	Background Poor sleep is associated with an increased risk of infections and all-cause mortality but the causal direction between poor sleep and respiratory infections has remained unclear. We examined if poor sleep contributes as a causal risk factor to respiratory infections.Methods We used data on insomnia, influenza and upper respiratory infections (URIs) from primary care and hospital record…	2352-3964	37301713
185	Prostaglandin D2 Receptor DP1 Antibodies Predict Vaccine-induced and Spontaneous Narcolepsy Type 1: Large-scale Study of Antibody Profiling	Background: Neuropathological findings support an autoimmune etiology as an underlying factor for loss of orexin-producing neurons in spontaneous narcolepsy type 1 (narcolepsy with cataplexy; sNT1) as well as in Pandemrix influenza vaccine-induced narcolepsy type 1 (Pdmx-NT1). The precise molecular target or antigens for the immune response have, however, remained elusive. Methods: Here we have p…	2352-3964	29449194
186	Managing nocturia: The multidisciplinary approach	Nocturia, defined as waking at night to pass urine, is a common condition which increases with age. Whilst nocturia is known to have an important effect on quality of life, more recent evidence has linked the symptom with significant morbidity and mortality due to the effects of sleep deprivation on glucose metabolism and the immune system. The causes of nocturia are multifactorial and may be rel…	0378-5122	30244773
187	Huanglian Wendan Decoction Improves Insomnia in Rats by Regulating BDNF/TrkB Signaling Pathway Through Gut Microbiota-Mediated SCFAs and Affecting Microglia Polarization	Insomnia is a typical type of sleep disorder. Huanglian Wendan Decoction (HWD) is a traditional Chinese medicine (TCM) with the effects of regulating Qi, drying dampness and resolving phlegm, calming the mind, and relieving irritation. This study aims to investigate the effect of HWD on insomnia in rats and its mechanism. Para-chlorophenylalanine (PCPA)-induced insomnia in rats was used for in vi…	0893-7648	38954253
188	Anorexia nervosa: Gut microbiota-immune-brain interactions	Anorexia nervosa is a psychiatric disorder defined by an extremely low body weight, a devastating fear of weight gain, and body image disturbance, however the etiopathogenesis remains unclear. The objective of the article is to provide a comprehensive review on the potential role of gut microbiota in pathogenesis of anorexia nervosa. Recent advances in sequencing techniques used for microbial det…	0261-5614	30952533
189	Morvan syndrome: After scrotal sac drainage and chemical instillation in hydrocele	We have described the occurrence of Morvan syndrome (MoS) after scrotal tap and injection of sclerosing agent for the treatment of hydrocele in 5 male. The mean age was 43.2 years, and the gap between the procedure and development of clinical features suggestive of MoS was 1.5-3 months. The neurophysiology studies demonstrated hyper excitability of peripheral nerves. In addition, autonomic dysfun…	0028-3886	23860152
190	Trait positive affect buffers the association between experimental sleep disruption and inflammation	Background: Sleep disturbances and insufficient sleep are highly prevalent. Both clinical sleep disorders and multiple forms of experimental sleep loss predict heightened inflammation. As such, it is necessary to investigate potential protective factors. Given that trait positive affect (PA) is associated with reduced inflammation, and buffers the proinflammatory effects of stress, it is possible…	0306-4530	33975149
191	Fatal insomnia and agrypnia excitata: Sleep and the limbic system	Fatal familial insomnia, a human prion disease, Morvan's chorea, an autoimmune limbic encephalopathy, and delirium tremens, the well-known alcohol (or benzodiazepine [BDZ]) withdrawal syndrome, share a clinical phenotype largely consisting in an inability to sleep associated with motor and autonomic activation. Agrypnia excitata is the term which aptly defines this clinical condition, whose patho…	0035-3787	18805303
192	Loss of Homeostatic Microglia Signature in Prion Diseases	Prion diseases are neurodegenerative diseases that affect humans and animals. They are always fatal and, to date, no treatment exists. The hallmark of prion disease pathophysiology is the misfolding of an endogenous protein, the cellular prion protein (PrPC), into its disease-associated isoform PrPSc. Besides the aggregation and deposition of misfolded PrPSc, prion diseases are characterized by s…		36230910
193	Autoantibody-Associated Central Nervous System Neurologic Disorders	Autoimmune neurology is a rapidly evolving new subspecialty driven by the discovery of novel neural- (neuronal- or glial-) specific autoantibodies and their target antigens. The neurologic manifestations affecting the central nervous system include encephalitis, dementia, epilepsy, and movement and sleep disorders. Laboratory testing is now available for most of these neural-specific autoantibodi…	0271-8235	27643908
194	Melatonin: an overlooked factor in schizophrenia and in the inhibition of anti-psychotic side effects	This paper reviews melatonin as an overlooked factor in the developmental etiology and maintenance of schizophrenia; the neuroimmune and oxidative pathophysiology of schizophrenia; specific symptoms in schizophrenia, including sleep disturbance; circadian rhythms; and side effects of antipsychotics, including tardive dyskinesia and metabolic syndrome. Electronic databases, i.e. PUBMED, Scopus and…	0885-7490	22527998
195	Pre-existing sleep problems as a predictor of post-acute sequelae of COVID-19	Several months after COVID-19 many individuals still report persisting symptoms, the so-called 'post-COVID-19 syndrome'. An immunological dysfunction is one of the main pathophysiological hypotheses. As sleep is central to the functioning of the immune system, we investigated whether self-reported pre-existing sleep disturbance might be an independent risk factor for the development of post-COVID…	0962-1105	37227000
196	Immune Response, Safety, and Survival and Quality of Life Outcomes for Advanced Colorectal Cancer Patients Treated with Dendritic Cell Vaccine and Cytokine-Induced Killer Cell Therapy	Purpose. To determine the immune response after dendritic cell (DC) vaccine and cytokine-induced killer cells (CIK) therapy and assess its associated toxicity, survival benefit, and changes in the quality of life (QOL) of advanced colorectal cancer (CRC) patients. Methods. We recruited 100 patients with unresectable CRC orrelapsed CRC after surgery who received DC vaccine and CIK cells (group imm…	2314-6133	25136601
197	Disturbed regulation of vigilance in depression	A dysfunctional regulation of vigilance in the sense of sleep problems is considered a core symptom of affective disorders. Less prominently discussed are disorders of wakefulness regulation which might also play a role in the pathogenesis of affective disorders. This article will provide an overview on both aspects of vigilance disorders as well as discussing some neurobiological basics of vigil…	0722-1541
198	Antibodies Against Hypocretin Receptor 2 Are Rare in Narcolepsy	Study Objectives: Recently, antibodies to the hypocretin receptor 2 (HCRTR2-Abs) were reported in a high proportion of narcolepsy patients who developed the disease following Pandemrix (R) vaccination. We tested a group of narcolepsy patients for the HCRTR2-Abs using a newly established cell-based assay. Methods: Sera from 50 narcolepsy type 1 (NT1) and 11 narcolepsy type 2 (NT2) patients, 22 pat…		28364500
199	Autism Spectrum Disorder patients may be susceptible to COVID-19 disease due to deficiency in melatonin	Patients with Autism Spectrum Disorder (ASD) may be particularly prone to develop COVID-19. An unusual extended course of COVID-19 disease illness has been reported in one ASD patient and a group of patients have COVID-19 disease in a neurodevelopmental facility. It has been widely reported that many of those with ASD have substantial sleep disorders with low levels of melatonin and various genet…	0306-9877	33657458
200	Autoimmune Hepatitis in Association With Ramelteon	Ramelteon is a nonscheduled insomnia medication that lacks the abuse potential and residual effects common for other sedative-hypnotics. Distinct in its mechanism, the drug is a melatonin agonist with a high affinity for the membrane receptors MT1 and MT2. Although it therapeutically targets the suprachiasmatic nucleus of the hypothalamus, many organ systems have melatonin receptors and thus may …	0192-0790	23632362
201	The relationship between mental health, sleep quality and the immunogenicity of COVID-19 vaccinations	Sleep modulates the immune response, and sleep loss can reduce vaccine immunogenicity; vice versa, immune responses impact sleep. We aimed to investigate the influence of mental health and sleep quality on the immunogenicity of COVID-19 vaccinations and, conversely, of COVID-19 vaccinations on sleep quality. The prospective CoVacSer study monitored mental health, sleep quality and Anti-SARS-CoV-2…	0962-1105	37177872
202	Sleep disturbance and activation of cellular and transcriptional mechanisms of inflammation in older adults	Background: Sleep disturbance, including poor subjective sleep quality and insomnia disorder, is common in older adults and associated with increases in age-related morbidity risk. Accumulating evidence implicates inflammation as an underlying mechanism. In two complementary studies, we examined whether sleep disturbance is associated with activation of cellular and transcriptional mechanisms of …	0889-1591	35953022
203	The Histaminergic System in Neuropsychiatric Disorders	Histamine does not only modulate the immune response and inflammation, but also acts as a neurotransmitter in the mammalian brain. The histaminergic system plays a significant role in the maintenance of wakefulness, appetite regulation, cognition and arousal, which are severely affected in neuropsychiatric disorders. In this review, we first briefly describe the distribution of histaminergic neur…		34572558
204	Impaired sleep and allostatic load: cross-sectional results from the Danish Copenhagen Aging and Midlife Biobank	Objective: Understanding the mechanisms linking sleep impairment to morbidity and mortality is important for future prevention, but these mechanisms are far from elucidated. We aimed to determine the relation between impaired sleep, both in terms of duration and disturbed sleep, and allostatic load (AL), which is a measure of systemic wear and tear of multiple body systems, as well as with indivi…	1389-9457	25316292
205	Shift work effects on incident neuropsychiatric disorders and shift work tolerance	Background: Shift work is associated with susceptibility to several neuropsychiatric disorders. This study aims to investigate the effect of shift work on the incidence of neuropsychiatric disorders, and highlighting how individual variability may influence the association. Methods: UK Biobank participants with employment information were included. Cox survival was conducted in main and subgroup …	0165-0327	38971194
206	CD8 T cell-mediated killing of orexinergic neurons induces a narcolepsy-like phenotype in mice	Narcolepsy with cataplexy is a rare and severe sleep disorder caused by the destruction of orexinergic neurons in the lateral hypothalamus. The genetic and environmental factors associated with narcolepsy, together with serologic data, collectively point to an autoimmune origin. The current animal models of narcolepsy, based on either disruption of the orexinergic neurotransmission or neurons, do…	0027-8424	27621438
207	Pathophysiology of Post-COVID syndromes: a new perspective	Most COVID-19 patients recovered with low mortality; however, some patients experienced long-term symptoms described as long-COVID or Post-COVID syndrome (PCS). Patients may have persisting symptoms for weeks after acute SARS-CoV-2 infection, including dyspnea, fatigue, myalgia, insomnia, cognitive and olfactory disorders. These symptoms may last for months in some patients. PCS may progress in a…		36210445
208	A Chinese female Morvan patient with LGI1 and CASPR2 antibodies: a case report	Background: Morvan syndrome is a rare disorder characterized by the combination of peripheral nerve hyperexcitability, encephalopathy and dysautonomia with marked insomnia. It was reported to have association to antibodies to voltage-gated potassium channels including contactin associated protein-like 2 antibodies (CASPR2-Ab) and leucine-rich glioma inactivated protein 1 antibodies (LGI1-Ab). LGI…	1471-2377	26983964
209	Subjective sleep quality and fatigue assessment in Polish adult patients with primary immunodeficiencies: A pilot study	IntroductionPrimary immunodeficiencies (PIDs) are clinically heterogeneous disorders caused by abnormalities in the immune system. However, PIDs are genetically determined and may occur at any age from early childhood to elderly age. Due to chronic patterns, the risk of malignancy and organ damage in patients with PIDs may affect any aspect of life, including sleep patterns. To our knowledge, the…	1664-3224	36713442
210	Daylily (Hemerocallis fulva Linn.) flowers improve sleep quality in human and reduce nitric oxide and interleukin-6 production in macrophages	The flowers of daylily (Hemerocallis fulva Linn.) have been used as vegetable and medicinal herb for thousands of years in Taiwan and eastern Asia. Daylily flowers have been demonstrated to exert several biomedical properties. In this study, we provided the evidences show that daylily flowers exert anti-inflammatory activity in vitro and improved the sleep quality in vivo. We demonstrated that ad…	0304-4920	37929342
211	Narcolepsy secondary to anti-Ma2 encephalitis: two case reports	Recent studies suggest that sleep disorders are present in two-thirds of patients with autoimmune encephalitis. In anti-Ma2 encephalitis, hypersomnia appears to be frequent. However, only few cases of type 1 narcolepsy have been reported to date with anti-Ma2 encephalitis. We report 2 new cases of patients with narcolepsy secondary to anti-Ma2 encephalitis. Patient 1, a 68-year-old man, had narco…	1550-9389	36708258
212	Mechanism of DT-13 regulating macrophages in diabetic wound healing	Background: Diabetes is a complex metabolic system disease, and one of the main reasons why it is difficult to heal is that macrophages cannot realize the transition from pro-inflammatory M1 phenotype to antiinflammatory M2 phenotype. Liriope spicata Lour. is a traditional Chinese medicine. According to the theory of traditional Chinese medicine, Liriope spicata Lour. has nourishing Yin Sheng Jin…	0898-6568	39366531
213	Recent advances in autoimmune encephalitis	Since the description of autoimmune encephalitis (AE) associated with N-methyl-Daspartate receptor antibodies (anti-NMDARE) in 2007, more than 12 other clinical syndromes and antibodies have been reported. In this article, we review recent advances in pathophysiology, genetics, diagnosis pitfalls, and clinical phenotypes of AE associated with cell surface antibodies and anti-GAD associated neurol…	0004-282X	39706227
214	Assessment of the anti-inflammatory, analgesic and sedative effects of oleuropein from Olea europaea L	More and more studies show that inflammation, pain and insomnia have become the main common diseases. Effective treatments of inflammation. pain and insomnia have become an issue of primary concern in clinical practice. Oleuropein (OLE). the main phenolic component of Mediterranean extra virgin olive oil, has shown many pharmacological properties. In the present study, the anti-inflammatory effec…	0145-5680	30782294
215	Cerebellar encephalitis associated with anti-mGluR1 antibodies: a case report and comprehensive literature review	Anti-metabotropic glutamate receptor 1 encephalitis is an uncommon autoimmune condition characterized by a subacute onset of cerebellar syndrome. Frequently, it also manifests as sleep disorders and cognitive or behavioral changes. While immunotherapy is the primary treatment approach, the disease remains poorly understood. Herein, we present a case of anti-metabotropic glutamate receptor 1 encep…	1664-2295	38410193
216	Clinical characteristics of Chinese pediatric patients positive for anti-NMDAR and MOG antibodies: a case series	IntroductionThe cases of MOG-AD (MOG antibody-associated disorder) and anti-NMDAR encephalitis overlapping syndrome (MNOS) are rare, especially among pediatric patients, and their clinical understanding is limited. This study aimed to investigate the clinical manifestations, imaging findings, treatments, and prognosis of Chinese pediatric patients who tested positive for anti-NMDAR and MOG antibo…	1664-2295	38249740
217	Sleep Disturbances and Inflammatory Bowel Disease	With an estimated 70 million Americans suffering, sleep disorders have become a global issue, and discovering their causes and consequences are the focus of many clinical research studies. Sleep is now also considered to be an important environmental and behavioral factor associated with the process of inflammation and the immune system. Increased sleepiness is considered part of the acute phase …	1078-0998	25025716
218	A CASE REPORT OF MORVAN SYNDROME	Morvan syndrome is a rare disease characterized by peripheral nerve hyperexcitability, encephalopathy, dysautonomia and significant insomnia. The patient, who was included in the present study, was followed-up at our clinics for confusion, myokymia, hyperhidrosis, epileptic seizures, tachycardia, agitation, hypokalemia, and hyponatremia. The cranial MRI of the patient demonstrated hyperintensitie…	0019-1442	31517463
219	Sleep, immunity and inflammation in gastrointestinal disorders	Sleep disorders have become a global issue, and discovering their causes and consequences are the focus of many research endeavors. An estimated 70 million Americans suffer from some form of sleep disorder. Certain sleep disorders have been shown to cause neurocognitive impairment such as decreased cognitive ability, slower response times and performance detriments. Recent research suggests that …	1007-9327	24409051
220	Associations between nocturnal bedtime and asthma among adults in the United States	Background Sleep disorders have a significant impact on asthma. The aim of this study was to explore the association between nocturnal bedtime and asthma among adults in the United States. Methods This study was a cross-sectional analysis involving 11,475 participants from the National Health and Nutrition Examination Survey (NHANES) during the period of 2015-2018. Nocturnal bedtime was categoriz…	1471-2466	39198781
221	Post-stroke Recrudescence from Infection: an Immunologic Mechanism?	Post-stroke recrudescence (PSR) usually occurs in the setting of infection, hypotension, hyponatremia, insomnia or stress, and benzodiazepine use. Animal studies have suggested an infection-related immunologic mechanism for PSR. This retrospective study was designed to assess whether infection-triggered PSR is related to a prior infection during the index stroke. We identified 95 patients admitte…	1868-4483	30047004
222	The Effect of Mind-Body Therapies on Insomnia: A Systematic Review and Meta-Analysis	Background/Purpose. Sleep plays an important role in individuals' health. The functions of the brain, the cardiovascular system, the immune system, and the metabolic system are closely associated with sleep. As a prevalent sleep disorder, insomnia has been closely concerned, and it is necessary to find effective therapies. In recent years, a growing body of studies has shown that mind-body therap…	1741-427X	30894878
223	An Unusual Case of Muscle Twitching: Its LGI1	A 50-year-old male, presented with a two-months history of ascending paresthesias, with continuous twitchings over the body, associated with insomnia. His electromyography (EMG) revealed neuromyotonia and was diagnosed as a case of peripheral nerve hyperexcitability (PNH) syndrome due to Leucin-rich glioma-inactivated 1 (LGI1) antibody. He showed significant improvement with intravenous immunoglo…	0028-3886	33904485
224	Genome-Wide Interaction Study of Late-Onset Asthma With Seven Environmental Factors Using a Structured Linear Mixed Model in Europeans	Asthma is among the most common chronic diseases worldwide, creating a substantial healthcare burden. In late-onset asthma, there are wide global differences in asthma prevalence and low genetic heritability. It has been suggested as evidence for genetic susceptibility to asthma triggered by exposure to multiple environmental factors. Very few genome-wide interaction studies have identified gene-…		35432474
225	Recent advances in autoimmune encephalitis	Since the description of autoimmune encephalitis (AE) associated with N-methyl-D-aspartate receptor antibodies (anti-NMDARE) in 2007, more than 12 other clinical syndromes and antibodies have been reported. In this article, we review recent advances in pathophysiology, genetics, diagnosis pitfalls, and clinical phenotypes of AE associated with cell surface antibodies and anti-GAD associated neuro…	0004-282X	39706227
226	Early-Stage Contactin-Associated Protein-like 2 Limbic Encephalitis Clues for Diagnosis	Background and ObjectivesPrevious studies suggested that autoimmune limbic encephalitis with antibodies against contactin-associated protein-like 2 (CASPR2-encephalitis) is clinically heterogeneous and progresses slowly, preventing its early recognition. We aimed to describe the onset and progression of CASPR2-encephalitis and to assess long-term outcomes.MethodsWe retrospectively analyzed the me…	2332-7812	36288995
227	Melatonin relieves diabetic complications and regenerates pancreatic beta cells by the reduction in NF-kB expression in streptozotocin induced diabetic rats	Melatonin, a pleiotropic hormone, has many regulatory effects on the circadian and seasonal rhythms, sleep and body immune system. It is used in the treatment of blind circadian rhythm sleep disorders, delayed sleep phase and insomnia. It is a potent antioxidant, anti-inflammatory, free radical scavenger, helpful in fighting infectious disease and cancer treatment. Decreased level of circulating …	1319-562X	35707823
228	Night shift work in resident physicians: does it affect mood states and cognitive levels?	BACKGROUND: The effects of night shift work on health status have been widely studied. Night workers seem to smoke more, eat badly and show a low propensity to physical activity. Night work can be associated with an increase in cardiovascular and gastrointestinal disorders, alterations in immune response, diabetes, aging, hormonal imbalance, and premature death; alteration of circadian rhythm is …	0165-0327	32553370
229	Therapeutic implications of the choroid plexus-cerebrospinal fluid interface in neuropsychiatric disorders	The choroid plexus (CP) comprises an epithelial monolayer that forms an important physical, enzymatic and immunologic barrier, called the blood-cerebrospinal fluid barrier (BCSFB). It is a highly vascularized organ located in the brain ventricles that is key in maintaining brain homeostasis as it produces cerebrospinal fluid (CSF) and has other important secretory functions. Furthermore, the CP-C…	0889-1591	26116435
230	Pro-atherogenic cytokine profile of patients with suspected obstructive sleep apnea	Purpose Systemic inflammation is important in the pathogenesis of cardiovascular disease (CVD). We sought to characterize the systemic inflammatory profile associated with obstructive sleep apnea (OSA). Methods Adult patients referred for suspected OSA at the University of British Columbia Hospital Sleep Disorders Program were recruited for our study. Patients using HMG CoA inhibitors or a histor…	1520-9512	19415358
231	Effect of acute aerobic exercise before immunotherapy and chemotherapy infusion in patients with metastatic non-small-cell lung cancer: protocol for the ERICA feasibility trial	Introduction Patients with metastatic non-small cell lung cancer (mNSCLC) suffer from numerous symptoms linked to disease and treatment which may further impair the patient's overall condition. In addition to its benefits on quality of life and fatigue, physical exercise may improve treatment response, notably due to its known effects on the immune system. The ERICA study is designed to assess th…	2044-6055	35393316
232	Anti-IgLON5 disease in a pediatric patient with Langerhans cell histiocytosis	Introduction: Anti-IgLON5 disease is a rare autoimmune disease of the central nervous system. Different from the previous autoimmune encephalitis, the disease is a chronic progressive disease characterized by abnormal sleep, sleep apnea and motor disorders, which is prone to misdiagnosis and missed diagnosis. Methods: We report a unique case of anti-IgLON5 disease in a pediatric patient with Lang…	0009-8981	34270954
233	Monoclonal antibody precision therapy targeting inflammation for bipolar disorder: a narrative review	Bipolar disorder (BD) is a severe mental disorder with various hypotheses regarding its pathogenesis. This article provides a summary of numerous studies on the variations in inflammatory cytokine levels in patients with BD and the effects of treatment with antipsychotics, mood stabilizers, and antidepressants on these levels. In addition, patients with autoimmune diseases who use anti-inflammato…	2045-1253	38322010
234	Associations of classical HLA alleles with sleep behaviours	Immune dysregulation has been observed in individuals with sleep disturbance, with HLA molecules play a crucial role in the immune response. This study aimed to investigate the associations between HLA alleles and sleep behaviours, considering several environmental factors. Data were sourced from the UK Biobank. Logistic regression analyses were performed to explore the associations between 359 H…	2059-2302	39467168
235	Fatal Morvan Syndrome Associated With Myasthenia Gravis	Introduction: Morvan syndrome is a rare and complex autoimmune disorder affecting multiple sites of neuraxis. Case Report: We present fulminant Morvan syndrome, developing on a background of chronic myasthenia gravis. A 54-year-old gentleman presented with fluctuating ophthalmoplegia and proximal muscles weakness of 7 years duration that remitted with pyridostigmine and prednisolone. He developed…	1074-7931	28009770
236	Post-streptococcal autoimmune disorders of the central nervous system	Group A Streptococcus can induce autoimmune disease in humans with particular involvement of the heart, joints, and brain. The spectrum of post-streptococcal disease of the central nervous system (CNS) has been widened recently and includes movement disorders (chorea, tics, dystonia, and Parkinsonism), psychiatric disorders (particularly emotional disorders), and associated sleep disorders. Neuro…	0012-1622	16225745
237	Blood signatures for second stage human African trypanosomiasis: a transcriptomic approach	Background Rhodesiense sleeping sickness is caused by infection with T. b rhodesiense parasites resulting in an acute disease that is fatal if not treated in time. The aim of this study was to understand the global impact of active T. b rhodesiense infection on the patient's immune response in the early and late stages of the disease. Methods RNASeq was carried out on blood and cerebral spinal fl…		32000760
238	Chronic sleep fragmentation reduces left ventricular contractile function and alters gene expression related to innate immune response and circadian rhythm in the mouse heart	Sleep disorders have emerged as a widespread public health concern, primarily due to their association with an increased risk of developing cardiovascular diseases. Our previous research indicated a potential direct impact of insufficient sleep duration on cardiac remodeling in children and adolescents. Nevertheless, the underlying mechanisms behind the link between sleep fragmentation (SF) and c…	0378-1119	38556117
239	Paraneoplastic diseases associated with thymoma	Thymoma is frequently associated with paraneoplastic diseases (PDs), most commonly with myasthenia gravis (MG). This association is thought to depend on thymoma's capacity to produce and export T lymphocytes. (1) To determine the frequency and characteristics of thymoma-associated PDs other than MG; (2) to evaluate T cell maturation in thymomas with and without PDs. We studied 260 patients with t…	0340-5354	17325820
240	Repeated misdiagnosis of a relapsed atypical anti-NMDA receptor encephalitis without an associated ovarian teratoma	We present an atypical case of relapsed anti-NMDAR encephalitis in a young female patient without an associated ovarian teratoma. She presented with recurrent seizure attacks with muscle weakness, psychosis, dyskinesia, autonomic failure and insomnia. She was first misdiagnosed as mitochondrial encephalomyopathy with lactic acidosis and stroke-like episodes (MELAS) then Hashimoto's encephalopathy…	0304-3940	27899309
241	Anti-dipeptidyl-peptidase-like protein 6 encephalitis, a rare cause of reversible rapid progressive dementia and insomnia	Anti-dipeptidyl-peptidase-like protein 6 (DPPX) encephalitis is a rare type of autoimmune encephalitis. We present a case of a 72-year-old male with anti-DPPX encephalitis who developed rapidly progressive cognitive decline, psychiatric and sleep problems, severe abdominal pain and diarrhea. Antibodies against DPPX were positive both in serum and cerebrospinal fluid. F-18-FDG PET-MR imaging indic…	0165-5728	31775073
242	Thyroid antibodies in Hashimoto's thyroiditis patients are positively associated with inflammation and multiple symptoms	Hashimoto's thyroiditis (HT) is an autoimmune disease, characterized by abnormal elevation in thyroid peroxidase antibody (TPO-Ab) and/or thyroglobulin antibody (TG-Ab). Patients have multiple symptoms despite adequate hormone substitution. In the present study, we aimed to quantify the relationship between thyroid antibodies and multiple symptoms, inflammation and health-related life quality. A …	2045-2322	39537841
243	Chronopharmacology of immune-related diseases	Clock genes, circadian pacemaker resides in the paired suprachiasmatic nuclei (SCN), control various circadian rhythms in many biological processes such as physiology and behavior. Clock gene regulates many diseases such as cancer, immunological dysfunction, metabolic syndrome and sleep disorders etc. Chronotherapy is especially relevant, when the risk and/or intensity of the symptoms of disease …	1323-8930	35850747
244	Conditions of aging as manifestations of sympathetic bias unmasked by loss of parasympathetic function	We propose a unifying hypothesis that many clinical consequences of aging are pleiotropic manifestations of the loss of parasympathetic function that occurs during post-reproductive senescence. The loss of parasympathetic function unmasks the baseline sympathetic bias inherent in the end-organs, resulting in the familiar signs of aging including tachycardia, constipation, insomnia, erectile dysfu…	0306-9877	15142638
245	The distinct movement disorder in anti-NMDA receptor encephalitis may be related to status dissociatus: A hypothesis	The majority of patients with anti-N-methyl-D-aspartate-receptor encephalitis (NMDAE) present a characteristic movement disorder, which consists of complex bilateral stereotyped movements of the arms, with perioral and eye movements, and less frequently involvement of the legs. We have observed striking similarities in the characteristics of the abnormal movements observed in NMDAE and those desc…	0885-3185	22700398
246	Cortisol Detection Methods for Stress Monitoring: Current Insight and Future Prospect: A Review	The stress hormone, cortisol, is essential for controlling a variety of physiological functions. For determining health and identifying disorders caused by stress, accurate cortisol level monitoring is crucial. The ability to detect cortisol is necessary to determine stress levels, diagnose diseases such as Cushing's and Addison's, assess adrenal function, understand mood and sleep disorders, imp…	1530-437X
247	Clinical aromatherapy	Essential oils, made out of natural aromatic molecules, are endowed with so many physiological and pharmacological properties that they find applications in almost every field of medicine, not only curatively but also from a preventative medicine point of view. Although the perception of, and reaction to, essential oils seems to be slightly different between women and men, all people of all ages …	1875-6867
248	Sleep Disorders and Inflammatory Disease Activity: Chicken or the Egg?	Sleep dysfunction is a highly prevalent condition that has long been implicated in accelerating disease states characterized by having an inflammatory component such as systemic lupus erythematosus, HIV, and multiple sclerosis. Inflammatory bowel disease (IBD) is a chronic, debilitating disease that is characterized by waxing and waning symptoms, which are a direct result of increased circulating…	0002-9270	25155226
249	Therapeutic treatment with Modafinil decreases the severity of experimental autoimmune encephalomyelitis in mice	The psychostimulant drug modafinil has been used for many years for the treatment of sleep disorders. Recent studies have indicated that modafinil has immunomodulatory properties in the central nervous system (CNS) and peripheral immune cells. Thus, our aim was to determine the effects of in vivo therapeutic treatment with modafinil on the severity of clinical symptoms and immune response during …	1567-5769	31425975
250	Anti-IgLON5 Disease A New Bulbar-Onset Motor Neuron Mimic Syndrome	Objective To expand the spectrum of anti-IgLON5 disease by adding 5 novel anti-IgLON5-seropositive cases with bulbar motor neuron disease-like phenotype. Methods We characterized the clinical course, brain MRI and laboratory findings, and therapy response in these 5 patients. Results Patients were severely affected by bulbar impairment and its respiratory consequences. Sleep-related breathing dis…	2332-7812	33531378
251	Antimetastatic Effects of Ganoderma lucidum Polysaccharide Peptide on B16-F10-luc-G5 Melanoma Mice With Sleep Fragmentation	Y Ganoderma lucidum (Lingzhi) polysaccharide peptide (GL-pp) is a component of the globally acknowledged traditional Chinese medicine Ganoderma lucidum; Ganoderma lucidum is known for its sedative, hypnotic, immune regulatory, antitumor, and other pharmacological effects. In recent years, sleep disorders have been linked to many diseases and human body disorders, including cancer. Some experiment…		34305583
252	Low-Dose Glucocorticoid Therapy Complements the Pituitary-Adrenocortical System and Reduces Anxiety and Insomnia in Myasthenia Gravis Patients	Myasthenia gravis (MG) is an autoimmune disorder generally mediated by antibodies against the acetylcholine receptors of the skeletal muscles. Depending on the disease burden, MG patients may experience chronic dysregulation of both the hormonal stress axis and the immune system, consequently, aggravating the disease itself but also leading to secondary psychopathological abnormalities. A long-te…	0362-5664	22240858
253	A roadmap for investigating the role of the prion protein in depression associated with neurodegenerative disease	The physiological properties of the native, endogenous prion protein (PrPC) is a matter of concern, due to its pleiotropic functions and links to neurodegenerative disorders and cancer. In line with our hypothesis that the basic function of PrPC is to serve as a cell surface scaffold for the assembly of signaling modules, multiple interactions have been identified of PrPC with signaling molecules…	1933-6896	27057694
254	The transcriptomics profiling of blood CD4 and CD8 T-cells in narcolepsy type I	BackgroundNarcolepsy Type I (NT1) is a rare, life-long sleep disorder arising as a consequence of the extensive destruction of orexin-producing hypothalamic neurons. The mechanisms involved in the destruction of orexin neurons are not yet elucidated but the association of narcolepsy with environmental triggers and genetic susceptibility (strong association with the HLA, TCRs and other immunologic…	1664-3224	38077397
255	Expression of excitatory amino acid transporter-1 (EAAT-1) in brain macrophages and microglia of patients with prion diseases	The mechanisms of neuronal apoptosis in prion diseases are unclear. Experimental studies suggest that it may result from 2 associated mechanisms: glutamate-mediated excitotoxicity and oxidative stress. Recent studies showed that activated macrophages/microglia (AMM) express excitatory amino acid transporters (EAATs) in HIV infection, suggesting that they may play a neuroprotective role by clearin…	0022-3069	15535133
256	A rare pediatric patient of anti-IgLON5 encephalitis with epileptic seizures as the first symptom	BackgroundAnti-IgLON5 encephalitis was a rare neurological and heterogeneous disorder, which was mainly found in adults. Epileptic seizures related to anti-IgLON5 disease were rarely reported.MethodsNeural antibodies associated with autoimmune encephalitis in serum and cerebrospinal fluid (CSF) were tested using cell-based assays (CBA) with immunofluorescence double staining. The antibodies in se…	0736-5748	39003610
257	Morvan syndrome: Clinical and serological observations in 29 cases	Objective: A study was undertaken to describe the clinical spectrum, voltage-gated potassium channel (VGKC) complex antibody specificities, and central nervous system localization of antibody binding in 29 patients diagnosed with Morvan syndrome (MoS). Methods: Clinical data were collected using questionnaires. Radioimmunoassay, cell-based assays, and mouse brain immunohistochemistry were used to…	0364-5134	22473710
258	A Case of Refractory Vernal Keratoconjunctivitis Showing Improvement after the Administration of Upadacitinib for the Treatment of Atopic Dermatitis	Vernal keratoconjunctivitis is a persistent allergic ocular disease predominantly mediated by the T-helper 2 lymphocyte-associated immune response. The standard therapeutic approaches for vernal keratoconjunctivitis include topical corticosteroids and immunosuppressive eye drops. However, managing vernal keratoconjunctivitis with only topical treatments becomes challenging during seasonally exace…		38928687
259	Pediatric auto-immune encephalitis	Pediatric Auto-Immune Encephalitis (PAE) is a neuro-inflammatory disorder with a varied presentation. The discovery of the Anti NMDA receptor and other antibodies as the causative agents of PAE, has led to an increased need for guidelines for diagnosis and management of these disorders. PAE remains a challenging group of disorders due to their varying presentations and etiology with a prolonged c…	1538-5442	34272178
260	An interesting case report of Morvan's syndrome from the Indian subcontinent	The French physician Augustine Marie Morvan first used the term 'la choree fibrillare' to describe a syndrome characterized by peripheral nerve hyperexcitability, dysautonomia, insomnia and fluctuating delirium. There are no published reports of the condition from the Indian subcontinent. We report the first such case from the region. Our patient, a 24-year-old male, presented with easy fatigabil…	0028-3886	17272905
261	Sleep characteristics and inflammatory markers in women with post-traumatic stress disorder	IntroductionSexual violence is one of the most severe traumatic events. It is associated with a higher risk for post-traumatic stress disorder (PTSD) development. Sleep disturbances such as insomnia are frequently reported by PTSD patients and play a key role in the development and course of the disorder. Sleep disturbances are associated with higher levels of pro-inflammatory cytokines emphasizi…		37081449
262	EEG Leading to the Diagnosis of Limbic Encephalitis	Limbic encephalitis is characterized by subacute onset of short-term memory loss, seizures, sleep disturbances, as well as psychiatric and behavioral symptoms. A subgroup is associated with voltage-gated potassium channel antibodies (VGKC-Abs). In many cases, brain magnetic resonance imaging (MRI) demonstrates hyperintense areas in the medial part of the temporal lobe. Also, pleiocytosis is frequ…	1550-0594	22715483
263	Persistent psychopathology and neurocognitive impairment in COVID-19 survivors: Effect of inflammatory biomarkers at three-month follow-up	COVID-19 outbreak is associated with mental health implications during viral infection and at short-term followup. Data on psychiatric and cognitive sequelae at medium-term follow-up are still lacking. During an ongoing prospective cohort study, the psychopathological and cognitive status of 226 COVID-19 pneumonia survivors (149 male, mean age 58) were prospectively evaluated one and three months…	0889-1591	33639239
264	MM2-thalamic-type sporadic Creutzfeldt-Jakob disease with widespread neocortical pathology	We report an autopsy case of MM2-thalamic-type sporadic Creutzfeldt-Jakob disease (sCJD) with widespread cerebral neocortical pathology. Initial symptoms were progressive insomnia and mental disturbance. Magnetic resonance imaging revealed no high-signal intensity lesions on diffusion-weighted images and later showed gradually progressive cerebral atrophy. Periodic synchronous discharges and myoc…	0001-6322	16957926
265	Prion diseases or transmissible spongiform encephalopathies	Prion diseases or transmissible spongiform encephalopathies (TSEs) are human and animal diseases naturally or experimentally transmissible with a long incubation period and a fatal course without remission. The nature of the transmissible agent remains debated but the absence of a structure evoking a conventional microorganism led Stanley B. Prusiner to hypothesize that it could be an infectious …	0248-8663	34148672
266	Microglia Gone Rogue: Impacts on Psychiatric Disorders across the Lifespan	Microglia are the predominant immune response cells and professional phagocytes of the central nervous system (CNS) that have been shown to be important for brain development and homeostasis. These cells present a broad spectrum of phenotypes across stages of the lifespan and especially in CNS diseases. Their prevalence in all neurological pathologies makes it pertinent to reexamine their distinc…	1662-5099	29354029
267	Changes and significance of Th1/Th2 and Treg/Th17 cells and their cytokines in patients with alopecia areata	Background: Alopecia areata (AA) is a chronic autoimmune disease. Th1/Th2 and Treg/Th17 cells and their cytokines are implicated in AA, and we explored their clinical significance in AA. Methods: AA patients and healthy people (controls) were enrolled, with their Th1/Th2/Th17/Treg cell proportion changes and serum Th1 (INF-gamma)/Th2 (IL-5, IL-6)/Th17 (IL-17, IL-22)/Treg (IL-35) cytokine levels a…	0014-4827	39293523
268	Study of prevalence and influencing factors of depression in tumor patients and the therapeutic effects of fluoxetine	OBJECTIVE: To observe the depression in patients with malignant tumor and influencing factors of the disease, as well as to investigate the effects of fluoxetine on depressive symptoms in cancer patients and the immune function. PATIENTS AND METHODS: 262 patients with malignant tumors, confirmed by pathological and radiological diagnosis as malignant tumor were randomly divided into 2 groups: the…	1128-3602	29164561
269	A review of common influencing factors and possible mechanisms associated with allergic diseases complicating tic disorders in children	Over the past few decades, the incidence of childhood allergic diseases has increased globally, and their impact on the affected child extends beyond the allergy itself. There is evidence of an association between childhood allergic diseases and the development of neurological disorders. Several studies have shown a correlation between allergic diseases and tic disorders (TD), and allergic diseas…	2296-2360	38957776
270	Molecular links between endocrine, nervous and immune system during chronic stress	Introduction The stress response is different in various individuals, however, the mechanisms that could explain these distinct effects are not well known and the molecular correlates have been considered one at the time. Particular harmful conditions occur if the subject, instead to cope the stressful events, succumb to them, in this case, a cascade reaction happens that through different signal…	2162-3279	33295155
271	Immune, Blood Cell, and Blood Gas Biomarkers of Delirium in Elderly Individuals with Hip Fracture Surgery	Background: Postoperative delirium in elderly people with hip fracture is associated with various adverse clinical outcomes. Nevertheless, the pathophysiological processes underpinning delirium have remained elusive. Objectives: The aim of this study was to explore the associations between delirium and its features and immune-inflammatory and blood gas biomarkers. Methods: In this prospective stu…	1420-8008	34350874
272	Air Travel, Circadian Rhythms/Hormones, and Autoimmunity	Biological rhythms are fundamental for homeostasis and have recently been involved in the regulatory processes of various organs and systems. Circadian cycle proteins and hormones have a direct effect on the inflammatory response and have shown pro- or anti-inflammatory effects in animal models of autoimmune diseases. The cells of the immune system have their own circadian rhythm, and the light-d…	1080-0549	28244020
273	Limbic encephalitis associated with AMPA receptor and CRMP5 antibodies: A case report and literature review	Aims AMPA receptor (AMPAR) and CRMP5 antibodies are relatively uncommon in limbic encephalitis, and patients with both antibodies are rare. We recently treated such a patient, but the patient died after active treatment. To further understand this disease, we conducted a case report and literature review. Discussions To date, five encephalitis patients, including our patient, have been found to b…	2162-3279	31991060
274	A feasibility trial of screening women with idiopathic recurrent miscarriage for high uterine natural killer cell density and randomizing to prednisolone or placebo when pregnant	Is it feasible to screen women with idiopathic recurrent miscarriage (RM) for high uterine natural killer (uNK) cell density and then randomize them to prednisolone or placebo when pregnant? It was feasible to recruit women with idiopathic RM into a screen and treat trial despite their desire for active medication. Clinical trials of immunotherapy in women with idiopathic RM have failed to substa…	0268-1161	23585559
275	Purified Serum IgG from a Patient with Anti-IgLON5 Antibody Cause Long-Term Movement Disorders with Impaired Dopaminergic Pathways in Mice	Background: Anti-IgLON5 disease is a rare autoimmune disease of the central nervous system. It typically manifests as a chronic condition, characterized by cognitive impairments, movement disorders, and sleep disorders. The mechanisms underlying movement disorders in this disease remain poorly understood due to a lack of research. Furthermore, this disease exhibits both neuroimmune and neurodegen…		37760924
276	Anti-inflammatory effect and action mechanisms of traditional herbal formula Gamisoyo-san in RAW 264.7 macrophages	Background: Gamisoyo-san (GMSYS) is a traditional herbal formula used to treat insomnia, dysmenorrhea, and infertility in Korea. The purpose of this study was to investigate the anti-inflammatory effect and action mechanisms of GMSYS in lipopolysaccharide (LPS)-stimulated RAW 264.7 macrophages. Methods: The anti-inflammatory effects of GMSYS were investigated using nitric oxide (NO) assay and ELI…	1472-6882	27422559
277	ASSESSMENT THE NOISE LEVEL IN LIBRARIES AND DORMITORIES OF KERMANSHAH UNIVERSITY OF MEDICAL SCIENCES IN 2016 (KERMANSHAH, IRAN)	The stress driving from noise is one of the important reasons that endanger health. The extra noise causes hearing damage, sleep disorders, and release of the stress hormone (Cortisol) that can influence the immune system and body metabolism. This study aimed to assess the noise level in libraries and dormitories of Kermanshah University of Medical Sciences (KUMS) in Iran, 2016. This study is a d…	1018-4619
278	Single-cell peripheral immunoprofiling of lewy body and Parkinson's disease in a multi-site cohort	BackgroundMultiple lines of evidence support peripheral organs in the initiation or progression of Lewy body disease (LBD), a spectrum of neurodegenerative diagnoses that include Parkinson's Disease (PD) without or with dementia (PDD) and dementia with Lewy bodies (DLB). However, the potential contribution of the peripheral immune response to LBD remains unclear. This study aims to characterize p…		39090623
279	Serum anti-neural immunoreactivity in patients with fibromyalgia. Preliminary study	Introduction: Fibromyalgia (FM) is a non-degenerative syndrome characterized by generalized, chronic musculoskeletal pain, as well as mood, memory and sleep disorders. Objective: To search for serum anti-neural antibodies (ANeuA) in patients with FM (FMP) in order to rule out autoimmune etiology. Methods: The Fibromyalgia Impact Questionnaire (FIQ) and BECK's depression inventory (BDI) were appli…	0016-3813
280	Reciprocal Relationship Between Sleep Macrostructure and Evening and Morning Cellular Inflammation in Rheumatoid Arthritis	Objective:This study examined the reciprocal associations between sleep macrostructure and levels of cellular inflammation in rheumatoid arthritis (RA) patients and controls. Methods:RA patients (n = 24) and matched controls (n = 48) underwent all-night polysomnography, along with assessment of spontaneous-and Toll-like receptor-4-stimulated monocytic production of tumor necrosis factor a (TNF) a…	0033-3174	27428854
281	Association of sleep duration and quality with immunological response after vaccination against severe acute respiratory syndrome coronavirus-2 infection	Growing evidence suggests that sleep could affect the immunological response after vaccination. The aim of this prospective study was to investigate possible associations between regular sleep disruption and immunity response after vaccination against coronavirus disease 2019 (COVID-19). In total, 592 healthcare workers, with no previous history of COVID-19, from eight major Greek hospitals were …	0962-1105	35670298
282	Brazilian descriptive study of 104 consecutive real-world migraine patients treated with monoclonal antibodies	Background Migraine is a highly disabling and prevalent neurological disorder. A peptide, calcitonin gene-related peptide, was identified as involved in migraine pathophysiology and monoclonal anti-CGRP antibodies have been developed. Aim To describe the clinical characteristics and therapeutic response of migraine patients treated with monoclonal antibodies. Method An observational, prospective,…	0032-5481	35584542
283	A complicated case of metastatic thymoma	This report describes the case of a 49-year-old man who presented to the hospice with severe neuropathic pain, cramps, muscle twitching, generalised sweating, insomnia and anxiety in the context of metastatic thymoma. The symptoms were exquisitely corticosteroid sensitive raising the possibility of an immunogenic aetiology. Morvan's syndrome, a paraneoplastic, immune-mediated syndrome characteris…	2045-435X	25394917
284	Acquired Neuromyotonia with Minor Central Symptoms and Antibodies against Voltage-Gated Potassium Channels - a Case Report	A 52-year-old still healthy man developed, over several weeks, a myalgic syndrome with fatigue and muscle weakness, tingling and fasciculation, predominantly in the lower limbs. Such disorders caused inability to walk independently. Upon admission, the clinical findings included muscle weakness and muscle stiffness with tenderness, autonomic symptoms with sweating, intermittent tachycardia, const…	1210-7859
285	Molecular neurology of prion disease	Prions are infectious pathogens principally composed of abnormal forms of a protein encoded in the host genome. They cause lethal neurodegenerative conditions including CJD, GSS, and kuru in humans and scrapie and bovine spongiform encephalopathy in domestic animals. Remarkably, distinct strains of prions occur despite absence of an agent-specific genome: misfolded proteins themselves may encode …	0022-3050	15965195
286	Effects of Ischemic Stroke on Interstitial Fluid Clearance in Mouse Brain: a Bead Study	The clearance of brain interstitial fluid (ISF) is important in maintaining brain homeostasis. ISF clearance impairment leads to toxic material accumulation in the brain, and ischemic stroke could impair ISF clearance. The present study investigates ISF clearance under normal and ischemic conditions. The carboxylate-modified FluoSpheres beads (0.04 & mu;m in diameter) were injected into the stria…	0272-4340	37634198
287	Clinical, laboratory and electrophysiological features of Morvan's Fibrillary Chorea	Morvan's Fibrillary Chorea (MFC) is a rare autoimmune disorder causally associated with auto-antibodies directed at the voltage-gated potassium channel (VGKC-Abs). It classically presents with sleep disturbances, neuromyotonia and dysautonomia. We aimed to systematically characterise the features of MFC by describing a patient and reviewing published literature. Case notes of 27 patients with MFC…	0967-5868	23712055
288	Central nervous system circuitry involved in the hyperinsulinism syndrome	Raised plasma levels of insulin, glucose and glucagon are found in patients affected by 'hyperinsulinism'. Obesity, hypertension, mammary plus ovary cysts and rheumatic symptoms are frequently observed in these patients. Sleep disorders and depression are also present in most subjects affected by this polysymptomatic disorder. The simultaneous increases of glucose, insulin and glucagon plasma lev…	0028-3835	17167239
289	Increased interferon-mediated immunity following in vitro and in vivo Modafinil treatment on peripheral immune cells	The wake-promoting drug Modafinil has been used for treatment of sleep disorders, such as Narcolepsy, excessive daytime sleepiness and sleep apnea, due to its stimulant action. Despite the known effect of Modafinil on brain neurochemistry, particularly on brain dopamine system, recent evidence support an immunomodulatory role for Modafinil treatment in neuroinflammatory models. Here, we aimed to …	0278-5846	28919446
290	Circadian rhythm sleep disorders and time-of-day-dependent memory deficiency in Presenilin1/2 conditional knockout mice with long noncoding RNA expression profiling changes	Alzheimer's disease (AD) patients exhibit sleep and circadian disturbances prior to the onset of cognitive decline, and these disruptions worsen with disease severity. However, the molecular mechanisms behind sleep and circadian disruptions in AD patients are poorly understood. In this study, we investigated sleep pattern and circadian rhythms in Presenilin-1/2 conditional knockout (DKO) mice. As…	1389-9457	36805914
291	The three frontlines against COVID-19: Brain, Behavior, and Immunity	The pandemic outbreak of coronavirus disease 2019 (COVID-19) is raising global anxiety and fear of both real and perceived health threat from the virus. Overwhelming evidence shows infected patients experiencing neuropsychiatric complications, suggesting that the ?psychoneuroimmunity? model might be beneficial in understanding the impact of the virus. Therefore, this Special Issue on ?Immunopsych…	0889-1591	33548496
292	Morvan's syndrome Presenting with Psychiatric Manifestations - A Case Report and Review of the Literature	The term la chor iota e fibrillare was used by the French physician Augustine Marie Morvan to describe a syndrome showing hyperactivity features involving the central, autonomic, and peripheral nervous system. The central hyperactivity symptoms are confusion, behavioral problems, hallucinations, myoclonus, and insomnia; the autonomic hyperactivity symptoms are hyperhidrosis and variations in bloo…	0028-3886	35864667
293	The clinical spectrum of Caspr2 antibody-associated disease	Objective: To report a large cohort of patients with antibodies against contactin-associated protein-like 2 (Caspr2) and provide the clinical spectrum of this disorder. Methods: Serum and CSF samples were assessed at 2 neuroimmunology centers in Barcelona and Rotterdam. Patients were included if Caspr2 antibodies were confirmed with 2 independent techniques, including brain immunohistochemistry a…	0028-3878	27371488
294	Liver X Receptor Gene Expression is Enhanced in Children with Obstructive Sleep Apnea-Hyperpnoea Syndrome and Cyclooxygenase-2 (COX-2) is Correlated with Severity of Obstructive Sleep Apnea- Hypopnea Syndrome (OSAHS)	Background: Liver X receptor (LXR) is a nuclear receptor presenting in macrophages; it works indispensably in lipid metabolism control and also negatively regulates the expression of inflammatory genes in macrophages. There are many LXR-related studies in adults with metabolic syndrome but rare reports in obese children with obstructive sleep apnea-hypopnea syndrome (OSAHS). The aim of this study…		28676625
295	Orofacial musculoskeletal pain: An evidence-based bio-psycho-social matrix model	Pain is a multidimensional experience comprising sensory-discriminative, affective-motivational, and cognitive-evaluative dimensions. Clinical and research findings have demonstrated a complex interplay between social burdens, individual coping strategies, mood states, psychological disorders, sleep disturbances, masticatory muscle tone, and orofacial musculoskeletal pain. Accordingly, current cl…	0149-7634	34118294
296	Evaluation of hematological indices among insecticides factory workers	Insecticides are commonly used pesticides in the world. Chronic exposure to insecticides has adverse effects on various human body organs. In this study, hematological findings were assessed in workers in an insecticide manufacturing plant. Hematological parameters and clinical symptoms were recorded in 99 workers exposed to insecticides and 107 workers not exposed to them in a cross-sectional st…		35299610
297	Morvan syndrome associated with LGI1 antibody: a case report	Background Morvan syndrome (MoS) is a rare autoimmune syndrome associated with antibodies against two kinds of potassium channel proteins, contactin associated protein-like 2 (CASPR2) and leucine-rich glioma inactivated protein 1 (LGI1). MoS patients with only LGI1-antibody seropositivity have rarely been reported. Here, we describe a 64-year-old male MoS patient with only LGI1-antibody seroposit…		33941099
298	Prolonged sleep deprivation induces a cytokine-storm-like syndrome in mammals	Most animals require sleep, and sleep loss induces serious pathophysiological consequences, including death. Previous experimental approaches for investigating sleep impacts in mice have been unable to persistently deprive animals of both rapid eye movement sleep (REMS) and non-rapid eye movement sleep (NREMS). Here, we report a "curling prevention by water" paradigm wherein mice remain awake 96%…	0092-8674	38016470
299	Treatment with TUG891, a free fatty acid receptor 4 agonist, restores adipose tissue metabolic dysfunction following chronic sleep fragmentation in mice	BACKGROUND: Sleep fragmentation (SF), a frequent occurrence in multiple sleep and other diseases leads to increased food intake and insulin resistance via increased macrophage activation and inflammation in visceral white adipose tissue (VWAT). Free fatty acid receptor 4 (FFA4) is reduced in pediatric sleep apnea patients and FFA4 agonists have been proposed in the treatment of obesity and metabo…	0307-0565	26980479
300	Oral administration of Yokukansan inhibits the development of atopic dermatitis-like lesions in isolated NC/Nga mice	Background: Increasing evidence suggests that stress can trigger and exacerbate atopic dermatitis (AD). Psychotherapy is becoming more important in the treatment of AD patients. Yokukansan (YKS, Yi-Gan San in Chinese), a traditional Japanese medicine, has been widely utilized in the treatment of neurosis, insomnia and anxiety especially in Asian countries. Furthermore, it was reported that YKS in…	0923-1811	19647983
301	Disordered sleep, nocturnal cytokines, and immunity: interactions between alcohol dependence and African-American ethnicity	Sleep disturbance is one of the most prominent complaints of alcohol-dependent patients. In view of recent evidence that the immune system is integrated with other homeostatic processes ultimately regulated by the brain, the influence of sleep on host defense mechanisms and the expression of proinflammatory and T helper cell cytokines deserves attention in alcohol dependence. Although not all imm…	0741-8329	15066704
302	Follow-up study on COVID-19 survivors one year after discharge from hospital	Objective: To evaluate the long-term consequences of COVID-19 survivors one year after recovery, and to identify the risk factors associated with abnormal patterns in chest imaging manifestations or impaired lung function. Methods: COVID-19 patients were recruited and prospectively followed up with symptoms, health-related quality of life, psychological questionnaires, 6-minute walking test, ches…	1201-9712	34520845
303	Clinicopathological Features in Morvan's Syndrome: An Autopsy Case Study	Morvan's syndrome is a rare, complex autoimmune syndrome comprising peripheral nerve hyperexcitability, dysautonomia, insomnia, and encephalopathy. In this case report, we highlight the clinical and pathological findings of an elderly gentleman who presented to us with clinical features of Morvan's syndrome associated with anti-contactin-associated protein 2 (CASPR-2) antibodies. Histopathology […	0028-3886	38817173
304	Safety and Immunogenicity Observations Pooled from Eight Clinical Trials of Recombinant Human Thrombin	BACKGROUND: We evaluated safety and immunogenicity observations pooled from 8 clinical trials of recombinant human thrombin (rThrombin), an active topical hemostatic agent. STUDY DESIGN: Recombinant thrombin was applied with an absorbable gelatin sponge or spray applicator during a surgical procedure (day 1). Adverse events and laboratory parameters were monitored until study end (day 29). Immuno…	1072-7515	20113940
305	Development of a Model for Predicting the Effectiveness of Pulsed Radiofrequency on Zoster-Associated Pain	Introduction Zoster-associated pain (ZAP), which may cause anxiety, depression, and sleep disorders and reduce quality of life, is often refractory to current standard treatments. Studies have shown that pulsed radiofrequency (PRF) can alleviate ZAP and reduce the incidence of postherpetic neuralgia (PHN). This study aimed to explore the clinical characteristics associated with PRF responsiveness…	2193-8237	35094299
306	Clinical manifestations of the anti-IgLON5 disease	Objective: To report the presentation, main syndromes, human leukocyte antigen (HLA) association, and immunoglobulin G (IgG) subclass in the anti-IgLON5 disease: a disorder with parasomnias, sleep apnea, and IgLON5 antibodies. Methods: This was a retrospective clinical analysis of 22 patients. The IgG subclass was determined using reported techniques. Results: Patients' median age was 64 years (r…	0028-3878	28381508
307	Proteomic Analyses for the Global S-Nitrosylated Proteins in the Brain Tissues of Different Human Prion Diseases	Human prion diseases are fatal neurodegenerative disorders characterized by neuronal damage in brain. Protein S-nitrosylation, the covalent adduction of a NO to cysteine, plays a role in human brain biology, and brain dysfunction is a prominent feature of prion disease, yet the direct brain targets of S-nitrosylation are largely unknown. We described the first proteomic analysis of global S-nitro…	0893-7648	26392294
308	N-Methyl-D-Aspartate Receptor Antibodies in Pediatric Dyskinetic Encephalitis Lethargica	Encephalitis lethargica (EL) describes an encephalitis with psychiatric, sleep, and extrapyramidal movement disorders. Dyskinetic and Parkinsonian forms have been described. EL shares clinical features with the anti-N-methyl-D-aspartate receptor (NMDAR-Ab) encephalitis. We studied 20 sera from pediatric patients with contemporary EL. Ten sera (from 2 males and 8 females, aged 1.3-13 years) and 61…	0364-5134	19938173
309	Irritable bowel syndrome in the 21st century: Perspectives from Asia or South-east Asia	Asian irritable bowel syndrome (IBS) studies not only confirm the truth of this functional disorder but also describe the current disease situation of this continent, with its variable socioeconomic backgrounds. Most Asian community IBS prevalence is within 5-10%, regardless of gender or ethnic character. As well as meeting the main Rome II criteria, Asian IBS subjects also have many minor sympto…	0815-9319	17201873
310	Biological and Psychological Factors Determining Neuropsychiatric Outcomes in COVID-19	Purpose of Review We present biological and psychological factors implicated in psychiatric manifestations of SARS-CoV-2, as well as its neuroinvasive capability and immune pathophysiology. Recent Findings Preexisting mental illness leads to worse clinical outcomes in COVID-19. The presence of the virus was reported in the cerebrospinal fluid (CSF) and brain tissue post-mortem. Most common psychi…	1523-3812	34648081
311	Cytokine polymorphisms and plasma levels are associated with sleep. onset insomnia in adults living with HIV/AIDS	Sleep disturbance has been associated with inflammation and cytokine activity, and we previously described genetic associations between cytokine polymorphisms and sleep maintenance and duration among adults with HIV/AIDS. Although sleep onset insomnia (SOI) is also a commonly reported sleep problem, associations between cytokine biomarkers and SOI have not been adequately studied. The purpose of …	0889-1591	25535857
312	The North American Multiple System Atrophy Study Group	The North American Multiple System Atrophy Study Group involves investigators in 12 US medical centers funded by a grant from the National Institutes of Health. The objectives are to examine the environmental and genetic risk factors for MSA; elucidate pathogenic mechanisms underlying the disorder; and refine evaluations used for assessment. During its first year, the group enrolled 87 patients, …	0300-9564	16284910
313	Pathophysiology of narcolepsy	Introduction: Narcolepsy is a primary disturbance of the Central Nervous System with a prevalence of 0.02%. It is characterized by excessive daytime sleepiness, cataplexy, hypnagogic hallucinations, sleep palsy, and sleep fragmentation. Diagnosis: Narcolepsy diagnosis is defined by clinical defaults and analysis of five naps during multiple sleep latency tests. Pathophysiology: Higher prevalence …	1667-8982
314	Depression: Clinical features and consequences among the elderly	Among geriatric syndromes, chronic and recurrent depression is salient due to its ravaging effects. Depression is a predisposing factor for chronic diseases and decreases functional status. In the United States, depression alone represents a forty three billion dollar annual expense. Although the prevalence of depression may vary depending on the population studied and the methodology applied, it…	0016-3813	17585702
315	Narcolepsy, REM Sleep Behavior Disorder, and Supranuclear Gaze Palsy Associated With Ma1 and Ma2 Antibodies and Tonsillar Carcinoma	Objective: To describe a patient with diencephalic and mesencephalic presentation of a Ma1 and Ma2 antibody-associated paraneoplastic neurological disorder. Design: Case report. Setting: The Colorado Neurological Institute Movement Disorders Center in Englewood, Colorado, and the Mayo Clinic in Rochester, Minnesota. Patient: A 55-year-old man with a paraneoplastic neurological disorder characteri…	0003-9942	21482933
316	Anti-IgLON5 disease with severe central sleep apnea-hypopnea syndrome: A case report	Anti-IgLON family protein 5 (IgLON5) antibody-related encephalitis is a rare but increasingly recognized central nervous system autoimmune disease. It displays heterogeneity in clinical presentation. As the clinical case repository expands, our understanding of the disease's clinical phenotypes and therapeutic approaches continues to evolve. This report details a 73-year-old male's case, initiall…		39296154
317	Role of Cannabinoids in Various Diseases: A Review	Background: The plant, Cannabis sativa, is heavily explored and researched with many industrial and pharmaceutical applications. The medicinal and therapeutic role of Cannabis sativa has been summarized in the paper, citing its mechanism of action and influence on the human body. Diseases like metabolic disorders, infectious diseases, and psychological disorders pose negative and long-term drasti…	1389-2010	34951355
318	Acupuncture for HIV/AIDs and its complications: A systematic review and meta-analysis	Introduction: Human immunodeficiency virus (HIV) has spread globally. Both acquired immune deficiency syndromes (AIDs) and its complications pose a serious threat to human health. Acupuncture has been reported as a complement to Western medicine for relieving HIV/AIDs-related symptoms, but systematic reviews on acupuncture for HIV/AIDs and its complications are lacking. Methods: Six databases wer…	1876-3820
319	Clinical status of patients 1 year after hospital discharge following recovery from COVID-19: a prospective cohort study	Background The long-term clinical status of coronavirus disease 2019 (COVID-19) in recovered patients remains largely unknown. This prospective cohort study evaluated clinical status of COVID-19 and explored the associated risk factors. Methods At the outpatient visit, patients underwent routine blood tests, physical examinations, pulmonary function tests, 6-min walk test, high-resolution compute…	2110-5820	35816225
320	Anti-metabolic glutamate receptor 5 encephalitis with gangliocytoma: a case and review of the literature	BackgroundThere are very limited reports on anti-metabolic glutamate receptor5 (mGluR5) encephalitis, especially lacking of pediatric research. The disease was mostly accompanied by tumors, mainly Hodgkin's lymphoma. No reports of other tumors, such as gangliocytoma have been reported to associate with anti-mGluR5 encephalitis so far.Case presentation and literature reviewsWe reported a case of a…		38218780
321	Twistable and Stretchable Nasal Patch for Monitoring Sleep-Related Breathing Disorders Based on a Stacking Ensemble Learning Model	Obstructive sleep apnea syndrome disrupts sleep, destroys the homeostasis of biological systems such as metabolism and the immune system, and reduces learning ability and memory. The existing polysomnography used to measure sleep disorders is executed in an unfamiliar environment, which may result in sleep patterns that are different from usual, reducing accuracy. This study reports a machine lea…	1944-8244	39192683
322	Guardians of Rest? Investigating the gut microbiota in central hypersomnolence disorders	In recent years, there has been an increased interest in elucidating the influence of the gut microbiota on sleep physiology. The gut microbiota affects the central nervous system by modulating neuronal pathways through the neuroendocrine and immune system, the hypothalamus-pituitary-adrenal axis, and various metabolic pathways. The gut microbiota can also influence circadian rhythms. In this stu…	1389-9457	37995475
323	Interactions between gut microbiota and Parkinson's disease: The role of microbiota-derived amino acid metabolism	Non-motor symptoms (NMS) of Parkinson's disease (PD), such as constipation, sleep disorders, and olfactory deficits, may emerge up to 20 years earlier than motor symptoms. A series of evidence indicates that the pathology of PD may occur from the gastrointestinal tract to the brain. Numerous studies support that the gut microbiota communicates with the brain through the immune system, special ami…	1663-4365	36408101
324	Psychological aspects of infertility. A systematic review	Objective Fertility may be defined as a capacity to conceive and produce offspring. Infertility is characterized by failure to establish a clinical pregnancy after 12 months of regular and unprotected sexual intercourse. Infertility concerns an estimated 8-12% of the global population, and is associated with factors including time of unwanted non-conception, age of female partner and number of di…	0300-0605	32600086
325	Altered ioflupane single-photon emission computed tomography in anti-IgLON5 disease: A new case mimicking probable progressive supranuclear palsy and review of the literature	Background and purpose Anti-IgLON5 disease is a rare disorder characterized by a heterogeneous myriad of symptoms that may include sleep disorders, bulbar dysfunction, gait problems, movement disorders, cognitive impairment, oculomotor abnormalities, and nervous system hyperexcitability. Its physiopathology remains unknown, with a combination of both autoimmune and neurodegenerative findings. Met…	1351-5101	33175431
326	THE INFLUENCE OF CYTOKINES ON WAKEFULNESS REGULATION: CLINICAL RELEVANCE, MECHANISMS AND METHODOLOGICAL PROBLEMS	Sleep-wake-regulation has been shown to be substantially influenced by cytokines. The clinical relevance of this issue arises from (I) the frequency of accidents, injuries and impairment in social functioning due to sleepiness, (2) the occurrence of fatigue syndromes associated with inflammatory diseases, cancer or obesity, (3) the role of wakefulness regulation for the pathophysiology of affecti…	0353-5053	22706407
327	Melatonin from Microorganisms, Algae, and Plants as Possible Alternatives to Synthetic Melatonin	Melatonin dietary supplements are widely consumed worldwide, with developed countries as the largest consumers, with an estimated annual growth rate of approximately 10% until 2027, mainly in developing countries. The wide use of melatonin against sleep disorders and particular problems, such as jet lag, has been added to other applications, such as anti-aging, anti-stress, immune system activati…		36676997
328	Anti-N-methyl-D-aspartate receptor encephalitis associated with an ovarian teratoma: two cases report and anesthesia considerations	Background: Anti-N-methyl-D-aspartate receptor (NMDAR) encephalitis is an immune-mediated syndrome caused by the production of anti-NMDAR receptor antibodies. The syndrome characterised by psychosis, seizures, sleep disorders, hallucinations and short-term memory loss. Ovarian teratoma is the confirmed tumour associated with anti-NMDAR antibodies. The patients with anti-NMDAR encephalitis complic…	1471-2253	26475263
329	Anti-NMDAR encephalitis with GFAPα IgG: a case report	Background Anti-N-methyl-D-aspartate receptor (NMDAR) encephalitis is an inflammatory disease of the central nervous system (CNS) in which antibodies within the serum and cerebrospinal fluid (CSF) target NMDA receptors. Glial fibrillary acidic protein (GFAP) astrocytopathy is an autoimmune disease affecting the central nervous system (CNS). Meningoencephalitis can affect any anatomical region ros…		36371153
330	Anti-N-methyl-d-aspartate receptor antibody limbic encephalitis	We report the case of a 57-year-old woman who developed acute psychiatric symptoms, behavioural disturbances, insomnia and dystonia resembling a catatonic state. During the course of her illness she developed hypoventilation and required monitoring in the intensive care unit. Her serum and cerebrospinal fluid showed antibodies to the NR1/NR2 heteromers of the N-methyl-d-aspartate receptor (NMDAR)…	1444-0903	19290983
331	Morvan's syndrome associated with antibodies to multiple voltage-gated potassium channel complex	We describe a patient presenting with a combination of muscle fasciculations, paresthesias, hyperhidrosis, as well as insomnia, agitation and confusion. He went on to develop psychosis and respiratory failure requiring intensive care. Electromyography confirmed the presence of neuromyotonia and CSF showed mild pleocytosis. Routine testing for voltage-gated potassium channel complex (VGKC-complex)…	0022-510X	21906755
332	From Morvan's disease to potassium channelopathies	The term Morvan's disease, first coined in 1890, is still in use, although the generic term neuromyotonia - which is not exempt from criticism - has largely superseded it. Symptoms and signs are variable, ranging from benign painful fasciculations, pseudomyotonic cases, rigid forms, cases in which central nervous system features are also present (with, in addition to nerve hyperexcitability, agit…	0001-4079	15506715
333	Anti-N-Methyl-D-Aspartate (NMDA) Receptor Encephalitis An Unusual Cause of Autistic Regression in a Toddler	Anti N-methyl-d-aspartate (NMDA) receptor encephalitis in children is associated with psychiatric changes, seizures, and dyskinesias. We present the first report of autistic regression in a toddler caused by this entity. A 33-month-old boy presented with decreased appetite, irritability, and insomnia following an upper respiratory tract infection. Over the next few weeks he lost language and soci…	0883-0738	24092894
334	Comparison of objective and subjective sleep time and quality in hospitalized recipients of hematopoietic stem cell transplantation	Objective: In this study, the sleep time and efficiency of recipients of hematopoietic stem cell transplantation (HSCT) were investigated throughout treatment and compared objective measurements with subjective self-reported data. Methods: Sleep time and efficiency were measured using both objective and subjective methods throughout the treatment period in inpatients receiving HSCT. The participa…	2347-5625	36060832
335	A Clinical Study on the Use of Yiqi Yangxue Decoction Combined with Chemotherapy to Promote Rapid Postoperative Recovery in Patients with Non-Small Cell Lung Cancer	Purpose. To observe the promotion effect of Yiqi Yangxue decoction combined with chemotherapy on the rapid recovery of non-small cell lung cancer (NSCLC) patients after surgery. Methods. Eighty postoperative NSCLC patients admitted to our hospital from April 2019 to September 2021 were divided into a chemotherapy group (n = 40) and a traditional Chinese medicine (TCM) group (n = 40) according to …	2090-2840	36119912
336	Psychosocial Interventions and Immune System Function A Systematic Review and Meta-analysis of Randomized Clinical Trials	Question How consistently are psychosocial interventions associated with changes in immune system function, and which immunologic, demographic, or clinical factors moderate these associations? Findings In this systematic review and meta-analysis of 56 unique randomized clinical trials and 4060 participants, psychosocial interventions were associated with positive changes in immunity over time, in…	2168-622X	32492090
337	Autoantibodies in patients with post-COVID syndrome: a possible link with severity?	OBJECTIVE: Coronavirus disease 2019 is an infectious disease associated with the respiratory system caused by the SARS-CoV-2 virus. Right now, an increasing number of patients with post-COVID Syndrome show, without clear evidence of organ dysfunction, a plethora of severe symptoms, such as fatigue, pain, shortness of breath, cognitive impairment, and sleep disturbance. It has already been demonst…	1128-3602	38112956
338	Anti-inflammatory activities of the hydroalcoholic extracts from Erythrina velutina and E. mulungu in mice	This work studied the anti-inflammatory activities of the hydroalcoholic extracts (HAEs) from Erythrina velutina Willd. (Ev) and E. mulungu Mart. ex Benth. (Em) in the carrageenan- and dextran-induced mice hind paw edema models. These medicinal plants belonging to the Fabaceae family are used in some Brazilian communities to treat pain, inflammation, insomnia and disorders of the central nervous …	0102-695X
339	Phenotypic Spectrum of CASPR2 and LGI1 Antibodies Associated Neurological Disorders in Children	ObjectivesThe clinical data of patients with double-positive for leucine-rich glioma-inactivated protein 1 (LGI1) and contactin-associated protein-like 2 (CASPR2) antibodies is limited, particularly for children. This study aimed to investigate and summarize the clinical features and long-term prognosis of children's LGI1 and CASPR2 antibodies related to neurological disorders. MethodsWe collecte…	2296-2360	35463890
340	Objective sleep profile in LGI1/CASPR2 autoimmunity	Study Objectives Rapid eye movement (REM) sleep behavior disorder (RBD) and other sleep disturbances are frequent in leucine-rich, glioma inactivated protein 1-IgG (LGI1) and contactin-associated protein 2-IgG (CASPR2) autoimmunity, yet polysomnographic analyses of these disorders remain limited. We aimed to characterize clinical presentations and analyze polysomnographic manifestations, especial…	0161-8105	34953167
341	Morvan's syndrome and myasthenia gravis related to familial Mediterranean fever gene mutations	Background: We present the first case of Morvan's syndrome (MoS) and myasthenia gravis (MG) related to familial Mediterranean fever (FMF) gene mutations. Case presentation: A 40-year-old woman with a 1-year history of bilateral ptosis and limb muscle weakness presented to our hospital. She also had memory impairment, insomnia, hyperhidrosis, and muscle twitches. Electromyography confirmed widespr…	1742-2094	27026266
342	Physiological effects of melatonin: Role of melatonin receptors and signal transduction pathways	Melatonin, an endogenous signal of darkness, is an important component of the body's internal timekeeping system. As such it regulates major physiological processes including the sleep wake cycle, pubertal development and seasonal adaptation. In addition to its relevant antioxidant activity, melatonin exerts many of its physiological actions by interacting with membrane MT1 and MT2 receptors and …	0301-0082	18571301
343	Phytochemistry, Food Application, and Therapeutic Potential of the Medicinal Plant (Withania coagulans): A Review	Herbal plants have been utilized to treat and cure various health-related problems since ancient times. The use of Ayurvedic medicine is very significant because of its least reported side effects and host of advantages. Withania coagulans (Family; Solanaceae), a valuable medicinal plant, has been used to cure abnormal cell growth, wasting disorders, neural as well as physical problems, diabetes …		34833974
344	SARS-CoV-2-associated first episode of acute mania with psychotic features	Despite neuropsychiatric outcomes of SARS-CoV-2 infection are now under close scrutiny, psychoneuroimmunological characteristics of COVID-19 and precise pathophysiology of neuropsychiatric manifestations of the infection are still obscure. Moreover, there still exists a shortfall in demonstrating specific clinical manifestations of the brain involvement of the virus. Here, we presented a 33-year-…	0967-5868	33863529
345	Effects of experimental chronic jet lag on hematological and immune parameters in mice	It has been demonstrated that circadian disruption can cause elevated risk of a variety of health problems. However, the molecular mechanisms are still not clear. The objective of this study was to investigate the effects of circadian disruption on host immunity. In this study, we used a chronic jet lag model to induce circadian disruption in mice, specifically by advancing light onset eight hour…	0929-1016
346	Sleep duration is related to increased mortality risk through white blood cell counts in a large national sample	Objectives Sleep, like many biological processes, is linked with immunity and inflammation such that abnormal sleep is associated with changes in circulating immune cells. These sleep patterns are also associated with increased mortality risk, and it may be that altered immune cell counts are one biological pathway through which sleep affects mortality. We used NHANES survey data to examine the a…	1042-0533	33527525
347	QUALITY OF LIFE INDICES IN PATIENTS WITH CHRONIC VIRAL HEPATITIS	Aim: to estimate quality of life (QL) indices in patients with chronic viral hepatitis (CVH) and their relationships to the clinical characteristics of the disease. Subjects and methods. One hundred and ten patients with chronic viral hepatitis (CVH), including 58 patients with chronic hepatitis C (CHC), 27 with chronic hepatitis B, and 25 with CHC + HBCor, were examined. The personality psycholo…	0040-3660	21381348
348	Intravenous vitamin C in the treatment of allergies: an interim subgroup analysis of a long-term observational study	Objective Oxidative stress appears to be a key factor in the pathogenesis of allergic diseases and a potential therapeutic target in allergy treatment. Allergic diseases are reportedly associated with reduced plasma levels of ascorbate, which is a key physiological antioxidant. Ascorbate prevents excessive inflammation without reducing the defensive capacity of the immune system. Methods An inter…	0300-0605	29950123
349	Sleep and the GH/IGF-1 axis: Consequences and countermeasures of sleep loss/disorders	This article presents an up-to-date review of the state-of-the-art knowledge regarding the effect of sleep on the anabolic growth hormone/insulin-like growth factor-1 (GH/IGF-1) axis. This axis is involved in learning and memory and neuroprotection at the central level, and in the crosstalk between sleep and the immune system, with respect to its anti-inflammatory properties. We also aim to provi…	1087-0792	31778943
350	Circadian cortisol and fatigue severity in relapsing-remitting multiple sclerosis	Cortisol is a key regulator of the immune system, energy metabolism, and stress, yet its relevance to fatigue experienced by people with relapsing-remitting multiple sclerosis (RRMS) remains uncertain. We examined cortisol secretory activity in RRMS and its association with fatigue severity between-individuals and within-individuals (day-to-day) using a case-control ecological momentary assessmen…	0306-4530	25817406
351	Anti-N-methyl-D-aspartate receptor encephalitis: A targeted review of clinical presentation, diagnosis, and approaches to psychopharmacologic management	BACKGROUND: Anti-N-methyl-D-aspartate receptor (anti-NMDAR) encephalitis was formally described in 2007 and includes a range of psychiatric and neurologic symptoms. Most patients with anti-NMDAR encephalitis initially present to psychiatrists for diagnosis and treatment. However, there is limited literature summarizing treatment strategies for psychiatric symptoms. In an effort to improve identif…	1040-1237	24501734
352	The link between vitamin D-metabolism and sleep medicine	Vitamin D is a hormone that interacts with intranuclear receptors to effect transcriptional changes in many cell types including those in gut, bone, breast, prostate, brain, skeletal muscle, and the immune system. Inadequacy of vitamin D is widely prevalent, and leads to the classic diseases of bone demineralization as well as to more recently recognized problems such as nonspecific pain and noni…	1087-0792	24075129
353	Microglial homeostasis disruption modulates non-rapid eye movement sleep duration and neuronal activity in adult female mice	Sleep is a natural physiological state, tightly regulated through several neuroanatomical and neurochemical systems, which is essential to maintain physical and mental health. Recent studies revealed that the functions of microglia, the resident immune cells of the brain, differ along the sleep-wake cycle. Inflammatory cytokines, such as interleukin-1 beta and tumor necrosis factor-alpha, mainly …	0889-1591	36202169
354	Discovery of a new class of orthosteric antagonists with nanomolar potency at extrasynaptic GABAA receptors	Brain GABA(Alpha) receptors are ionotropic receptors belonging to the class of Cys-loop receptors and are important drug targets for the treatment of anxiety and sleep disorders. By screening a compound library (2,112 compounds) at recombinant human alpha(4)beta(1)delta GABA(Alpha) receptors heterologously expressed in a HEK cell line, we identified a scaffold of spirocyclic compounds with nanomo…	2045-2322	32572053
355	Long-COVID in children and adolescents: a systematic review and meta-analyses	The objective of this systematic review and meta-analyses is to estimate the prevalence of long-COVID in children and adolescents and to present the full spectrum of symptoms present after acute COVID-19. We have used PubMed and Embase to identify observational studies published before February 10th, 2022 that included a minimum of 30 patients with ages ranging from 0 to 18 years that met the Nat…	2045-2322	35739136
356	Chimeric and mutant CARD9 constructs enable analyses of conserved and diverged autoinhibition mechanisms in the CARD-CC protein family	Caspase recruitment domain-containing protein (CARD)9, CARD10, CARD11, and CARD14 all belong to the CARD-coiled coil (CC) protein family and originated from a single common ancestral protein early in vertebrate evolution. All four proteins form CARD-CC/BCL10/MALT1 (CBM) complexes leading to nuclear factor-kappa-B (NF-kappa B) activation after upstream phosphorylation by various protein kinase C (…	1742-464X	38098267
357	Intersections between pneumonia, lowered oxygen saturation percentage and immune activation mediate depression, anxiety, and chronic fatigue syndrome-like symptoms due to COVID-19: A nomothetic network approach	Background: COVID-19 is associated with neuropsychiatric symptoms including increased depressive, anxiety and chronic fatigue-syndrome (CFS)-like and physiosomatic symptoms. Aims: To delineate the associations between affective and CFS-like symptoms in COVID-19 and chest computed tomography scan anomalies (CCTAs), oxygen saturation (SpO(2)), interleukin (IL)-6, IL-10, C-Reactive Protein (CRP), al…	0165-0327	34699853
358	Enhanced Nicotiana benthamiana immune responses caused by heterologous plant genes from Pinellia ternata	BackgroundPinellia ternata is a Chinese traditional medicinal herb, used to cure diseases including insomnia, eclampsia and cervical carcinoma, for hundreds of years. Non-self-recognition in multicellular organisms can initiate the innate immunity to avoid the invasion of pathogens. A design for pathogen independent, heterosis based, fresh resistance can be generated in F-1 hybrid was proposed.Re…	1471-2229	30558544
359	Let's save our nurses and doctors!	Introduction: Several studies have shown that healthcare service is a dangerous workplace, but the reasons have been remained unexplained. Aim: The aim of the authors was to obtain data on the health condition of health care professionals and identify the underlying risk factors for the increased morbidity. Method: Health care data obtained from 276 bedside nurses in 2004 and 1250 hospital employ…	0030-6002	25528321
360	Impact of sleep disturbances in inflammatory bowel disease	Background: Normal sleep is paramount for a healthy lifestyle and high quality of life. Sleep modulates the immune system and thus affects the course of several chronic inflammatory conditions. There are no reported studies that address the role of sleep disturbance in the course of inflammatory bowel disease (IBD). The aim of this study was to characterize sleep disturbance in IBD using validate…	0815-9319	17914945
361	Differences in water soluble non-digestible polysaccharides and anti-inflammatory activities of fruiting bodies from two cultivated Xylaria nigripes strains	Polysaccharides including beta-glucans are important bioactive components of mushroom. Xylaria nigripes is a popular medicinal fungus that has been used for treating trauma, insomnia and mental illness. This study examined the physicochemical characteristics and anti-inflammatory activities of water soluble non-digestible polysaccharides (TXNP and CXNP) from fruiting bodies of two cultivated X. n…	0141-8130	29763701
362	Purkinje cell (PC) antibody positivity in a patient with autoimmune glial fibrillary acidic protein (GFAP) astrocytopathy	Purpose This case report is the first to describe the detection of antibodies against inositol 1,4,5-trisphosphate receptor 1 (ITPR1, I3PR) in a patient diagnosed with autoimmune glial fibrillary acidic protein (GFAP) astrocytopathy. ITPR1 is known as one of the Purkinje cell antibodies present in autoimmune cerebellar ataxia (ACA). Here, we described the association between autoimmune GFAP astro…	0020-7454	33287611
363	Bi-Basal Ganglia Involvement with Signal Evolution in a Case of Anti-LGI1 Encephalitis	Anti-leucine- rich glioma-inactivated 1 (LGI1) encephalitis is a rare type of non-paraneoplastic limbic encephalitis (LE) mainly characterized by seizures, cognitive disorder, faciobrachial dystonic seizures (FBDS), hyponatremia, insomnia, and autonomic dysfunction. Here, we report the case of an elderly female patient who tested positive for antibodies against LGI1 and was initially thought to h…	0028-3886	35263922
364	Global trends in research related to functional dyspepsia and anxiety or depression over the past two decades: a bibliometric analysis	Background and purposeFunctional dyspepsia (FD) is a prevalent global disorder of the upper digestive tract characterized by functional impairment. It often coexists with anxiety/depression, significantly impairing occupational productivity and overall quality of life. This study aimed to identify emerging patterns and prominent themes within FD and anxiety/depression research through bibliometri…		38027507
365	IVIg in other autoimmune neurological disorders: current status and future prospects	A number of autoimmune disorders have been identified in which IVIg treatment may be beneficial. Evidence for the use of IVIg in inflammatory myopathies comes from controlled trials in dermatomyositis (I)M) and sporadic-inclusion body myositis (s-IBM). In DM, muscle strength was increased and neuromuscular scores and skin rashes improved. Results for s-IBM have not been as encouraging as those ob…	0340-5354	18685921
366	The gamma-aminobutyric acid-B receptor (GABAB) encephalitis: clinical manifestations and response to immunotherapy	Purpose: We report 11 patients diagnosed with GABAB receptor (GABABR) antibodies encephalitis in China and aim to analyze the clinical characteristics, laboratory and imaging findings, therapeutic modalities and outcomes.Methods: Clinical data from patients diagnosed with anti-GABAB receptor encephalitis in the Second Affiliated Hospital of Hebei Medical University from February 2016 to October 2…	0020-7454	29166136
367	Thyroid Function and Anti-thyroid Antibodies in Pediatric Anti-NMDAR Encephalitis	Objective: Recent studies found that changes of thyroid antibodies (ATAbs), thyroid hormone, and non-thyroidal illness syndrome (NTIS) characterized by thyroid hormone inactivation with low triiodothyronine and high reverse triiodothyronine followed by suppressed thyroid-stimulating hormone (TSH) in adult anti-N-methyl-D-aspartate receptor (NMDAR) encephalitis were associated with disease severit…	1664-2295	34566852
368	Clinical features of nine cases of leucine-rich glioma inactivated 1 protein antibody-associated encephalitis	To investigate clinical features of leucine-rich glioma inactivated 1 protein (LGI1) antibody-associated autoimmune encephalitis (AE). The clinical data were collected and analyzed in nine patients with LGI1 AE. All nine patients (100%) presented acute/subacute onset, had seizures, cognitive impairment, mental/behavioral abnormalities, six had sleep disorders and seven showed hyponatremia. Seizur…	0300-9009	32232701
369	Sleep Disruption Worsens Seizures: Neuroinflammation as a Potential Mechanistic Link	Sleep disturbances, such as insomnia, obstructive sleep apnea, and daytime sleepiness, are common in people diagnosed with epilepsy. These disturbances can be attributed to nocturnal seizures, psychosocial factors, and/or the use of anti-epileptic drugs with sleep-modifying side effects. Epilepsy patients with poor sleep quality have intensified seizure frequency and disease progression compared …		34830412
370	Postnatal Development of the Circadian Rhythmicity of Human Pineal Melatonin Synthesis and Secretion (Systematic Review)	Introduction: According to current knowledge, at birth, the pineal gland and melatonin receptors are already present and the suprachiasmatic nucleus is largely functional, and noradrenaline, the key pineal transmitter, can be detected in the early foetal period. It is still unclear why the pineal gland is not able to start its own pulsatile synthesis and secretion of melatonin in the first months…		39457162
371	Sleep apnoea, gut dysbiosis and cognitive dysfunction	Sleep disorders are becoming increasingly common, and their distinct effects on physical and mental health require elaborate investigation. Gut dysbiosis (GD) has been reported in sleep-related disorders, but sleep apnoea is of particular significance because of its higher prevalence and chronicity. Cumulative evidence has suggested a link between sleep apnoea and GD. This review highlights the g…	1742-464X	37712936
372	Role of neuroinflammation mediated potential alterations in adult neurogenesis as a factor for neuropsychiatric symptoms in Post-Acute COVID-19 syndrome-A narrative review	Persistence of symptoms beyond the initial 3 to 4 weeks after infection is defined as post-acute COVID-19 syndrome (PACS). A wide range of neuropsychiatric symptoms like anxiety, depression, post-traumatic stress disorder, sleep disorders and cognitive disturbances have been observed in PACS. The review was conducted based on PRISMA-S guidelines for literature search strategy for systematic revie…	2167-8359	36353605
373	Macrophage related cytokine expressions in depression mouse model induced by chronic unpredictable mild stress	Depression is characterized by mental retardation, interest blank, hypoactivity, anxiety, appetite loss, sexual dysfunction, sleep disorders and other symptoms. The incidence of depressed patients has demonstrated an upward trend in recent years. Antidepressant drugs are commonly used in modern medicine, but they have the side effect of drug resistance. This study aims to explore the effect of ac…	1011-601X	29105627
374	Parkinsonian Syndrome with Frontal Lobe Involvement and Anti-Glycine Receptor Antibodies	Background:Atypical Parkinsonian syndromes with prominent frontal lobe involvement can occur in the 4R-taupathies progressive supranuclear palsy (PSP) and corticobasal degeneration (CBD). Secondary forms of movement disorders may occur in the context of autoimmune encephalitis with antineuronal antibodies, such as anti-glycine receptor (anti-GlyR) antibodies, which are typically associated with S…		32585946
375	Immune-mediated comorbidities in Saudi patients with narcolepsy	Background: Autoimmunity has been proposed as a cause of narcolepsy. A few studies have assessed comorbid autoimmune diseases in patients with narcolepsy, with conflicting results; however, no study has assessed autoimmune diseases in Arab narcolepsy patients. This study aimed to assess the coexistence of immune-mediated conditions such as allergies, autoimmune diseases, and autoinflammatory dise…	1179-1608	31118849
376	Probing Lingzhi or Reishi Medicinal Mushroom Ganoderma lucidum (Higher Basidiomycetes): A Bitter Mushroom with Amazing Health Benefits	Ganoderma lucidum (Lingzhi or Reishi) is known as a bitter mushroom with remarkable health benefits. The active constituents found in mushrooms include polysaccharides, dietary fibers, oligosaccharides, triterpenoids, peptides and proteins, alcohols and phenols, mineral elements (such as zinc, copper, iodine, selenium, and iron), vitamins, and amino acids. The bioactive components found in the G.…	1521-9437	23557365
377	PREDICTION OF CARDIOVASCULAR DISEASES IN WOMEN WITH RHEUMATOID ARTHRITIS	Aim To develop prognostic models for arterial hypertension (AH) and atherosclerosis based on studying the totality and significance of traditional and disease-mediated risk factors (RFs) in women with rheumatoid arthritis (RA). Material and methods 223 female patients with RA aged 54.9 +/- 2.1 years were evaluated at the premises of the polyclinic of the Gulla Municipal Hospital #4 (Barnaul), the…	0022-9040	38323447
378	Forest therapy as a nature-based intervention: An option for neurological rehabilitation?	Background: Forest therapy demonstrates positive effects on mood, immune system, stress levels and general well-being. Studies on depression, stress-related illnesses, sleep disorders and arterial hypertension have provided evidence-based proof of this.Summary: The aim of this review was to examine the possible effects of forest therapy with regard to its evidence in the treatment of chronic neur…	2504-2092	37827137
379	Cancer, sleep problems, and mind-body medicine use: Results of the 2017 National Health Interview Survey	Background Sleep problems affect physical and emotional well-being as well as immune system function. Evidence has demonstrated an improvement in sleep problems in patients with cancer through the use of mind-body medicine (MBM). In the current study, the authors sought to elucidate the prevalence of sleep problems and the use of MBM in adult cancer survivors. Methods The authors analyzed data fr…	0008-543X	31524958
380	Fibromyalgia and sleep: a review	Introduction. Although medical literature has devoted little attention to sleep compared to other symptoms of fibromyalgia, the American College of Rheumatology has recently proposed that sleep should be a central aspect of the clinical assessment of fibromyalgia. Despite this, no comprehensive reviews have encompassed the physiopathological, psychosocial and therapeutic aspects of the relationsh…	0210-0010	22314764
381	Sleep Deprivation Increases Mortality in Female Mice Bearing Ehrlich Ascitic Tumor	Objectives:Sleep deprivation is a growing public health hazard, yet it is still under-recognized. Sleep disorders and disruption of sleep patterns may compromise the immune function and adversely affect host resistance to infectious diseases. This is a particular risk in cancer patients, who report a high frequency of sleep disturbances. The present study investigated the effects of sleep depriva…	1021-7401	23428661
382	Narcolepsy Following Yellow Fever Vaccination: a Case Report	Narcolepsy with cataplexy is a rare, but important differential diagnosis for daytime sleepiness and atonic paroxysms in an adolescent. A recent increase in incidence in the pediatric age group probably linked to the use of the Pandemrix influenza vaccine in 2009, has increased awareness that different environmental factors can trigger narcolepsy with cataplexy in a genetically susceptible popula…	1664-2295	27559330
383	Complementary therapy provision in a London community clinic for people living with HIV/AIDS: A case study	Aim: To present a case study of complementary therapy (CT) provision within a community HIV multiagency service in a Northwest London deprived area. Methods: Anonymised routine service data were provided for all clients (n = 1030) August 2010 to October 2012. Face-to-face meetings provided feedback from volunteers (9 CT-using clients and 9 staff). Results: CT-users were demographically similar to…	1744-3881	24439648
384	Cerebral ischemia: New risk factors	Stroke is a disease with well-defined modifiable risk factors such as arterial hypertension, smoking, diabetes, hyperlipidemia and atrial fibrillation. The need of new risk factors is based on the fact that only half the cardiovascular disease risk is explained by conventional risk factors. Inflammatory markers, infection, homocysteine and sleep-disordered breathing rank as the four most importan…	1015-9770	14694279
385	Leucine-rich glioma-inactivated protein 1 antibody-associated encephalitis in a 22-month-old girl: a case report	BackgroundLGI-1 antibody-associated encephalitis is a type of autoimmune encephalitis with a lower prevalence than NMDAR antibody-associated encephalitis. LGI-1 antibody-associated encephalitis is the second most prevalent of all autoimmune encephalitides. LGI-1 antibodies interfere with the interactions of inter-synaptic proteins to produce clinical manifestations (N Engl J Med 378:840-851, 2018…		37553563
386	The consequences of pathogenic mutations to the human prion protein	Prion diseases, in which the conformational transition of the native prion protein (PrP) to a misfolded form causes aggregation and subsequent neurodegeneration, have fascinated the scientific community as this transmissible disease appears to be purely protein-based. Disease can arise due to genetic factors only. At least 30 single point mutations have been indicated to cause disease in humans. …	1741-0126	19602567
387	Morvan's syndrome-is a pathogen behind the curtain?	Morvan's syndrome is a rare syndrome of likely autoimmune etiology characterized by peripheral nerve hyperexcitability, dysautonomia, insomnia, and fluctuating delirium with prominent hallucinations. Since its first mention in 1890, less than 100 cases have been described in literature. The largest existing review includes details of 29 cases. This case series describes 4 cases (M=4) of Morvan's …	1590-1874	30090985
388	Antibody response three months after SARS-CoV-2 infection	The coronavirus disease-19 (COVID-19) pandemic became the greatest public health challenge globally. In our study, it was aimed to determine the antibody levels in the third month after the COVID-19 infection and the symptoms that continued until the third month from the onset of the infection. One hundred people who applied to Tarsus State Hospital with the suspicion of COVID-19 and were positiv…	0146-6615	35655391
389	Subacute Sclerosing Panencephalitis Presenting as Schizophrenia With an Alpha Coma Pattern in a Child	Subacute sclerosing panencephalitis, a progressive neurodegenerative disorder of the central nervous system, can present atypically with uncharacteristic electroencephalographic (EEG) features at its onset albeit typically with progressive mental deterioration, behavioral changes, and myoclonic jerks. An atypical presentation of subacute sclerosing panencephalitis can lead to a delay in diagnosis…	0883-0738	24141274
390	Epitope scanning indicates structural differences in brain-derived monomeric and aggregated mutant prion proteins related to genetic prion diseases	Genetic Creutzfeldt-Jakob disease, Gerstmann-Straussler-Scheinker syndrome, fatal familial insomnia and prion protein cerebral amyloid angiopathy are clinically and neuropathologically distinct neurodegenerative diseases linked to mutations in the PRNP gene encoding the cellular prion protein (PrPC). How sequence variants of PRNP encode the information to specify these disease phenotypes is not k…	0264-6021	23808898
391	Psychiatric manifestations preceding fetal death in antiphospholipid syndrome	Objectives: Antiphosholipid syndrome (APS) is a systemic autoimmune disorder characterized by a combination of thrombotic events, pregnancy morbidity and antiphospholipid antibodies. The objective of this report is to sensitize mental health professionals to the psychiatric manifestations of APS during pregnancy. To our knowledge, this is the first report on this matter. Case summary: A 34-year-o…	0163-8343	20303001
392	Fast and spectacular clinical response to plasmapheresis in a paediatric case of anti-NMDA encephalitis	Introduction. Autoimmune encephalitis against N-methyl-D-aspartate (NMDA) receptors is being diagnosed more and more frequently in the paediatric age. It should be suspected in children with psychiatric symptoms, encephalopathy, abnormal movements or epileptic seizures. Paraneoplastic cases are less frequent than in adults. Case report. We report the case of a boy, 2.5 years of age, with subacute…	0210-0010	22451129
393	Suicidality is a common and serious feature of anti-N-methyl-D-aspartate receptor encephalitis	We aimed to assess suicidality risk amongst people who had had anti-N-methyl-D-aspartate receptor (NMDAR) encephalitis. All people with a definitive diagnosis of anti-NMDAR encephalitis in West China Hospital between June 2012 and February 2017 were identified and their notes were retrospectively reviewed. Demographic and clinical characteristics and risk predictors for suicidality were summarize…	0340-5354	28993875
394	Sleep quality and COVID-19 outcomes: the evidence-based lessons in the framework of predictive, preventive and personalised (3P) medicine	Sleep quality and duration play a pivotal role in maintaining physical and mental health. In turn, sleep shortage, deprivation and disorders are per evidence the risk factors and facilitators of a broad spectrum of disorders, amongst others including depression, stroke, chronic inflammation, cancers, immune defence insufficiency and individual predisposition to infection diseases with poor outcom…	1878-5077	34122671
395	PrP knock-out and PrP transgenic mice in prion research	Spongiform encephalopathies such as scrapie in sheep, bovine spongiform encephalopathy (BSE) in cattle or Creutzfeldt-Jacob disease (CJD) and Gerstmann-Straussler-Scheinker syndrome (GSS) in humans is caused by a transmissible agent designated prion. The 'protein only' hypothesis proposes that the prion consists partly or entirely of a conformational isoform of the normal host protein PrPC, desig…	0007-1420	14522848
396	Analyzing the Prevalence of Depression and Its Influencing Factors in Elderly Patients With Obstructive Sleep Apnea: A Machine Learning Approach	Objective: Depressive symptoms are prevalent and detrimental in elderly patients with obstructive sleep apnea (OSA). Understanding the factors influencing these symptoms is crucial. This study aims to use machine learning algorithms to identify the contributing factors in this population. Method: The National Health and Nutrition Examination Survey database provided the data for this study. The s…	0145-5613	39192617
397	Citrus Essential Oils: A Rational View on its Chemical Profiles, Mode of Action of Anticancer Effects/Antiproliferative Activity on Various Human Cancer Cell Lines	Cancer is a complex genetic disorder due to uncontrolled growth of abnormal cells in the body, causes damage to the immune system, and may lead to life-threatening situations. Common approaches to cancer treatment includes chemotherapy, hormone therapy, immunotherapy, radiation therapy etc. Development of novel and natural chemotherapeutic agents is highly demanded because of the side effects of …	1085-9195	37086387
398	Sleep Disorders and Increased Risk of Autoimmune Diseases in Individuals without Sleep Apnea	Study Objectives: To explore the association between the non-apnea sleep disorder (NSD) and autoimmune diseases. Design: Cohort study. Setting: Nationwide database research. Participants: 84,996 adult patients with NSD diagnoses recorded in the Taiwan National Health Insurance Research Database between 2000 and 2003, after excluding those with antecedent autoimmune diseases. A comparison cohort o…		25669189
399	Rethinking weight loss treatments as cardiovascular medicine in obesity, a comprehensive review	The global escalation of obesity has made it a worldwide health concern, notably as a leading risk factor for cardiovascular disease (CVD). Extensive evidence corroborates its association with a range of cardiac complications, including coronary artery disease, heart failure, and heightened vulnerability to sudden cardiac events. Additionally, obesity contributes to the emergence of other cardiov…	2047-4873	38833329
400	Study of Active Duty Military for Pulmonary Disease Related to Environmental Deployment Exposures (STAMPEDE)	Rationale: Because of increased levels of airborne particulate matter in Southwest Asia, deployed military personnel are at risk for developing acute and chronic lung diseases. Increased respiratory symptoms are reported, but limited data exist on reported lung diseases. Objectives: To evaluate new respiratory complaints in military personnel returning from Southwest Asia to determine potential e…	1073-449X	24922562
401	Physiological consequences of space flight, including abnormal bone metabolism, space radiation injury, and circadian clock dysregulation: Implications of melatonin use and regulation as a countermeasure	Exposure to the space environment induces a number of pathophysiological outcomes in astronauts, including bone demineralization, sleep disorders, circadian clock dysregulation, cardiovascular and metabolic dysfunction, and reduced immune system function. A recent report describing experiments aboard the Space Shuttle mission, STS-132, showed that the level of melatonin, a hormone that provides t…	0742-3098	36203395
402	Human Adenosine A2A Receptor: Molecular Mechanism of Ligand Binding and Activation	Adenosine receptors (ARs) comprise the P1 class of purinergic receptors and belong to the largest family of integral membrane proteins in the human genome, the G protein-coupled receptors (GPCRs). ARs are classified into four subtypes, A(1), A(2A), A(2B), and A(3), which are all activated by extracellular adenosine, and play central roles in a broad range of physiological processes, including sle…	1663-9812	29311917
403	Allergic rhinitis in the child and associated comorbidities	Allergic rhinitis (AR) typically presents after the second year of life, but the exact prevalence in early life is unknown. AR affects 10-30% of the population, with the greatest frequency found in children and adolescents. It appears that the prevalence has increased in the pediatric population. As the childs' immune system develops between the 1st and 4th yr of life, those with an atopic predis…	0905-6157	19664013
404	Sleep, Dietary Melatonin Supplementation, and COVID-19	Background During the COVID-19 pandemic, people suffered from major mental health problems. These include stress, anxiety, and confusion about the existing situation of home confinement. Melatonin is a popular anti-inflammatory and antioxidant molecule sold as an over-the-counter dietary supplement.Objective This review discusses the indications for using melatonin in the context of the COVID-19 …	0929-8673	36825700
405	Pathogenesis of Narcolepsy: From HLA Association to Hypocretin Deficiency	Narcolepsy is a rare and chronic sleep disorder, characterised by excessive daytime sleepiness. Frequently associated signs are cataplexy, sleep paralysis and hypnagogic or hypnopompic hallucinations. Advances in understanding the pathogenesis of the disease have essentially been elucidated during the last fifteen years. The most significant finding has been the discovery of hypocretin-1 and -2 i…	0720-4299	22696207
406	Effects of ergothioneine on oxidative DNA damage and immune response induced by circadian rhythm disturbance in mice	Ergothioneine has antioxidant, anti-inflammatory, and cell-protective properties. Circadian rhythm disruption can lead to health issues, such as insomnia, mental illness, chronic diseases, and cancer. However, the impact of ergothioneine, as an antioxidant, on oxidative DNA damage and immune variations caused by circadian rhythm disruptions remains unclear. To investigate the effect of ergothione…	0912-0009
407	Anti-Inflammatory Activity and Bioactive Constituents of Cultivated Fruiting Bodies of Xylaria nigripes (Ascomycetes), a Chinese Medicinal Fungus	Xylaria nigripes, also known as Wu Ling Shen, is popular for treating insomnia and trauma in traditional Chinese medicine. This study aimed to examine the anti-inflammatory activity and bioactive constituents of cultivated X. nigripes fruiting bodies in lipopolysaccharide (LPS)-treated RAW 264.7 macrophages. Results showed that among the different extracts, the hexane fraction exhibited the best …	1521-9437	29256845
408	Acupuncture for sleep quality, BDNF levels and immunosenescence: A randomized controlled study	Poor sleep in elderly populations is associated with detrimental neuropsychological, and physiological changes including premature immunosenescence and reduced brain derived neurotrophic factor (BDNF). Here, we evaluated the effects of acupuncture on sleep quality, psychological distress and immunosenescence in elderly, as well as effects on BDNF levels. Forty-eight community-dwelling elderly wer…	0304-3940	25511549
409	Associations between sleep quality and inflammatory markers in patients with schizophrenia	Sleep disorder is a risk factor for several systemic inflammation-related diseases and there are extensive data showing that schizophrenia is associated with chronic low-grade systemic inflammation. This study investigated the associations between sleep quality and inflammatory markers in patients with schizophrenia, which has not been examined before. Sleep quality (total sleep time, sleep effic…	0165-1781	27697656
410	N-methyl-D-aspartate receptor antibody encephalitis: Value of immunomodulatory therapy	Introduction. Anti-N-methyl-D-aspartate receptor (NMDA-R) encephalitis is little known to pediatricians and likely underdiagnosed. The child's vital and cognitive prognosis is at stake. The use of immunomodulatory drugs, such as rituximab has led to spectacular results, but many questions remain about its mode of action in this type of pathology. Case report. We report the case of a 6-year-old gi…	0929-693X	24832126
411	Latest Advances for theSleeping BeautyTransposon System: 23 Years of Insomnia but Prettier than Ever Refinement and Recent Innovations of theSleeping BeautyTransposon System Enabling Novel, Nonviral Genetic Engineering Applications	TheSleeping Beautytransposon system is a nonviral DNA transfer tool capable of efficiently mediating transposition-based, stable integration of DNA sequences of choice into eukaryotic genomes. Continuous refinements of the system, including the emergence of hyperactive transposase mutants and novel approaches in vectorology, greatly improve upon transposition efficiency rivaling viral-vector-base…	0265-9247	32939778
412	Frequency and Correlates of Mild Cognitive Impairment in Myasthenia Gravis	Background: Antibodies against acetylcholine receptors (AChRs) can also target nicotinic AChRs that are present throughout the central nervous system, thus leading to cognitive dysfunctions in patients with myasthenia gravis (MG). However, the presence of cognitive impairment in MG is controversial, and the factors that may influence this risk are almost completely unknown. In this study, the fre…		36831713
413	Sleep deprivation: a mind-body approach	Purpose of review The purpose of this review is to summarize recent advances in our understanding of the impact sleep disturbances have on our health, with particular focus on the brain. The present review considers the influence of sleep disturbance on the neurovascular unit; the role of sleep disturbance in neurodegenerative diseases; and relevant strategies of neuro-immuno-endocrine interactio…	1070-5287	27583670
414	Anti-IgLON5 Disease: A Case With 11-Year Clinical Course and Review of the Literature	Background: Anti-IgLON5 disease is a novel disorder with a complex interplay between inflammation and neurodegeneration. Patients develop antibodies against IgLON5 but also deposition of neuronal tau protein. Symptoms often have an insidious onset, slow progression and mimic other neurological disorders. Here we report a case with severely prolonged 11-year disease course and provide a review of …	1664-2295	31632341
415	Complex movement disorders in primary anti phospholipid syndrome: A case report	Antiphospholipid syndrome (APS) is an autoimmune disorder characterized by recurrent thrombotic events and/or pregnancy morbidity that may be isolated (Primary APS) or associated with other diseases, mainly of autoimmune origin (Secondary APS). A variety of neurological symptoms may occur in association with the disease, including movement disorders. We report on a 79 year old woman with an unrem…	0022-510X	19344915
416	Tolerance Limits, Self-understanding, and Stress Resilience in Integrative Recovery of Inflammatory Bowel Disease	People living with chronic inflammatory bowel disease (IBD) experienced that knowledge about their embodied tolerance limits, diet, mental problem solving, and change in lifestyle together with integrative health care could promote recovery from their diagnosed disease in calmer periods of suffering. A hermeneutic approach was used to analyze interviews with patients living with IBD outside hospi…	0887-9311	27782921
417	Is SARS- CoV-2 the only cause of long-COVID?	Around 10% of adults infected with SARS-CoV-2 that survive a first episode of COVID-19 appear to experience long-term clinical manifestations. The signs and symptoms of this post-acute COVID-19 syndrome (PACS) include fatigue, dyspnea, joint pain, myalgia, chest pain, cough, anosmia, dysgeusia, headache, depression, anxiety, memory loss, concentration difficulties, and insomnia. These sequelae re…	1139-6121	36427058
418	Prediction for recurrence following antithyroid drug therapy for Graves' hyperthyroidism	Objective: A common problem with antithyroid drugs (ATD) treatment in patients with Graves' disease (GD) is the high recurrence rate after drug withdrawal. Identifying risk factors for recurrence is crucial in clinical practice. We hereby prospectively analyze risk factors for the recurrence of GD in patients treated with ATD in southern China. Subjects and methods: Patients who were newly diagno…	2359-3997	37252698
419	Emerging clinical issues and multivariate analyses in PET investigations	PET using F-18-2-fluoro-2-deoxy-D-glucose (FDG-PET) has been gradually introduced in the diagnostic clinical criteria of the most prevalent neurodegenerative diseases. Moreover, an increasing amount of literature has shown that the information provided by FDG-PET enhances the sensitivity of standard imaging biomarkers in less frequent disorders in which an early differential diagnosis can be of p…	1824-4785	28750498
420	Factors predicting neuronal surface antibodies in the elderly with new-onset and unknown seizures	Objective: To investigate risk factors of neuronal surface antibodies (NSAbs) and develop a nomogram that could identify patients at the odds of NSAbs among the elderly (aged 60 years or older) with new-onset seizures of unknown etiology. Methods: Clinical data for aged >= 60 years diagnosed with new-onset seizures of unknown etiology were retrospectively reviewed. A nomogram based on multivariab…	2328-9503	35598111
421	Clinical characteristics and short-term prognosis of LGI1 antibody encephalitis: a retrospective case study	Background: Recently, most reports of Leucine-rich glioma-inactivated 1 (LGI1) antibody encephalitis are from Europe and the US, while the short term outcome and clinical characteristics of Chinese patients are rarely reported, we study the clinical manifestations, laboratory results and brain magnetic resonance images (MRI) of eight patients who were recently diagnosed with LGI1 antibody encepha…	1471-2377	29980179
422	Small Ovarian Teratoma Causes Anti-N-methylD-aspartate Encephalitis	This is the case of a 22-year-old female who arrived at our institution after experiencing refractory insomnia, disorganized behavior, inappropriate laughter, and anorexia. Upon admission, a physical examination revealed mutism, irritability, and visual hallucinations. Infectious, metabolic, and other, alternative, causes for the presenting symptoms were excluded. Brain magnetic resonance imaging…	0738-0658	39671418
423	Sleep disturbances in voltage-gated potassium channel antibody syndrome	Voltage-gated potassium channels (VGKCs) are a family of membrane proteins responsible for controlling cell membrane potential. The presence of antibodies (Ab) against neuronal VGKC complexes aids in the diagnosis of idiopathic and paraneoplastic autoimmune neurologic disorders. The diagnosis of VGKC Ab-associated encephalopathy (VCKC Ab syndrome) should be suspected in patients with subacute ons…	1389-9457	26922624
424	Melatonin, human aging, and age-related diseases	The worldwide prolongation of the mean life expectancy has resulted in a rapid increase of the size of the elderly population (over the age of 60), both in numbers and as a proportion of the whole. As a consequence, increasing the number of potential beneficiaries of health and pension funds, mainly those aged 65 and over raises many social and economic problems since they are supported by a rela…	0531-5565	15582288
425	RAR-related orphan receptor A (RORA): A new susceptibility gene for multiple sclerosis	Retinoic acid receptor-related orphan receptor alpha (RORA) is proposed to promote Th17 cells differentiation that play a crucial role in many inflammatory diseases, including multiple sclerosis (MS). The gene is also involved in regulation of inflammatory responses and neuronal cell development. The aim of the present study is to determine if any relation exists between RORA rs11639084 and rs477…	0022-510X	27653902
426	Positive relationship between melatonin receptor type 1B polymorphism and rheumatoid factor in rheumatoid arthritis patients in the Korean population	Melatonin is reported to be an anti-inflammatory agent. No genetic study concerning the association between melatonin and inflammatory disease has yet been reported. Here we performed a polymorphism study on the melatonin receptor type 1B (MTNR1B) in Korean rheumatoid arthritis (RA) patients and controls. The polymorphism of MTNR1B located in 3'-untranslated region (rs 1562444) was selected for i…	0742-3098	16098099
427	Retrospective Comparative Study of the Effects of Dendritic Cell Vaccine and Cytokine-Induced Killer Cell Immunotherapy with that of Chemotherapy Alone and in Combination for Colorectal Cancer	Purpose. This retrospective study determined the delayed-type hypersensitivity (DTH) skin test and safety of dendritic cell (DC) vaccine and cytokine-induced killer (CIK) cell immunotherapy and the survival compared to chemotherapy in 239 colorectal cancer (CRC) patients. Methods. DTH and safety of the immunotherapy were recorded. The overall survival (OS) and disease free survival curves were co…	2314-6133	25210706
428	Efficacy and safety of anti-CD38 monoclonal antibodies in patients with relapsed/refractory multiple myeloma: a systematic review and meta-analysis with trial sequential analysis of randomized controlled trials	Objectives: The current study aims to evaluate the safety and efficacy of anti-CD38 monoclonal antibodies (mAbs) among patients with relapsed/refractory multiple myeloma (RRMM) through meta-analysis.Methods: As of June 2023, we searched PubMed, Web of Science, Embase and the Cochrane Library. Randomized controlled trials (RCTs) which compared the clinical outcomes of anti-CD38 mAbs plus immunomod…	2234-943X	38144527
429	Efavirenz induces depressive-like behaviour, increased stress response and changes in the immune response in rats	Efavirenz is a non-nucleoside reverse transcriptase inhibitor that is used in the treatment of the HIV-1 variant. Adverse central nervous system side effects such as headache, dizziness, insomnia, fatigue, severe depression and suicidal ideation are noted in patients receiving efavirenz. In this study, the effects of efavirenz on changes in behaviour and on some pro- and anti-inflammatory cytokin…	1021-7401	16166808
430	Human prion disease: molecular pathogenesis, and possible therapeutic targets and strategies	Introduction: Human prion diseases are heterogeneous, and often rapidly progressive, transmissible neurodegenerative disorders associated with misfolded prion protein (PrP) aggregation and self-propagation. Despite their rarity, prion diseases comprise a broad spectrum of phenotypic variants determined at the molecular level by different conformers of misfolded PrP and host genotype variability. …	1472-8222	37334903
431	Social Support and Socioeconomic Status Interact to Predict Epstein-Barr Virus Latency in Women Awaiting Diagnosis or Newly Diagnosed With Breast Cancer	Objective: Both higher socioeconomic status (SES) and supportive personal relationships confer health benefits, including better immune function. This study assessed the joint impact of SES and social support on the expression of a latent herpesvirus, Epstein-Barr virus (EBV), in a group of highly stressed women. Methods: Two-hundred and twenty four women either awaiting further evaluation follow…	0278-6133	22004465
432	Neurodegenerative Diseases: from the First CNS Drugs to New Treatments in Discovery (A Review)	Man has always sought to eradicate pathologies that affect the CNS (pain, anxiety, insomnia, euphoriants, psychedelic drugs, etc.). This obsession with finding new molecules that act on the CNS, has been considerably amplified by the increasingly frequent appearance of neurodegenerative diseases which affect human health. It is predicted that the world-wide prevalence of Alzheimer's Disease demen…	1068-1620
433	Investigation of the antidepressant mechanism of combined Radix Bupleuri and Radix Paeoniae Alba treatment using proteomics analysis of liver tissue	Depression is a chronic, common mental illness characterized by depressed mood, anxiety, insomnia, cognitive impairment, and even suicidal tendency. In traditional Chinese medicine theory, the cause of depression is deemed to be stagnation of liver qi. So relieving stagnation of liver qi is effective for depression. The combination of Radix Bupleuri and Radix Paeoniae Alba, which is used to sooth…	1570-0232	34329891
434	Childhood Anti-NMDA Receptor Encephalitis	Objectives To study the clinical profile, and outcome of children with anti-N-methyl-D-aspartate receptor (NMDAR) encephalitis. Methods This is a retrospective case series of children <12 y of age, diagnosed with anti-NMDAR encephalitis at a tertiary care institute during the period, May 2013 through June 2015. Results Twenty patients were tested for suspected anti-NMDAR encephalitis over this 2 …	0019-5456	26801499
435	Phase 1b study of otlertuzumab (TRU-016), an anti-CD37 monospecific ADAPTIR™ therapeutic protein, in combination with rituximab and bendamustine in relapsed indolent lymphoma patients	Purpose CD37 is cell surface tetraspanin present on normal and malignant B cells. Otlertuzumab (TRU-016) is a novel humanized anti-CD37 protein therapeutic that triggers direct caspase independent apoptosis of malignant B cells and induces antibody-dependent cell-mediated cytotoxicity. This study evaluated the safety, pharmacokinetics, and efficacy of otlertuzumab administered in combination with…	0167-6997	24927856
436	Loss of Melanopsin-Expressing Retinal Ganglion Cells in Patients With Diabetic Retinopathy	PURPOSE. Photo-entrainment of the circadian clock is mediated by melanopsin-expressing retinal ganglion cells (mRGCs) located in the retina. Patients suffering from diabetic retinopathy (DR) show impairment of light regulated circadian activity such as sleep disorders, altered blood pressure, and abnormal melatonin secretion. The aim of this study was to assess the impact of DR on the expression …	0146-0404	28399269
437	Neuromyelitis optica and the evolving spectrum of autoimmune aquaporin-4 channelopathies: a decade later	The discovery of AQP4-IgG (a pathogenic antibody that targets the astrocytic water channel aquaporin-4), as the first sensitive and specific biomarker for any inflammatory central nervous system demyelinating disease (IDD), has shifted emphasis from the oligodendrocyte and myelin to the astrocyte as a central immunopathogenic player. Neuromyelitis optica (NMO) spectrum disorders (SDs) represent a…	0077-8923	26096370
438	A role for pathogen risk factors and autoimmunity in encephalitis lethargica?	The encephalitis lethargica (EL) epidemic swept the world from 1916 to 1926 and is estimated to have afflicted between 80,000 to one million people. EL is an unusual neurological illness that causes profound sleep disorders, devastating neurological sequalae and, in many cases, death. Though uncommon, EL is still occasionally diagnosed today when a patient presents with an acute or subacute encep…	0278-5846	33549696
439	Possible Stress-Neuroendocrine System-Psychological Symptoms Relationship in Pregnant Women during the COVID-19 Pandemic	The COVID-19 pandemic induced long-term damages that weigh on the national health systems of various countries in terms of support and care. This review aimed to highlight the mental health impact of the COVID-19 pandemic in pregnant women. We first report data on the immune system physiopathology and the main viral infections in pregnancy, including COVID-19. Then, the attention is focused on th…		36141770
440	Anti-ribosomal P protein antibodies and insomnia correlate with depression and anxiety in patients suffering from systemic lupus erythematosus	Objective: Anxiety and depression in patients with systemic lupus erythematosus (SLE) complicate clinical treatment and can seriously affect prognosis. The present study aims to investigate the effects of the anti-ribosomal P protein antibody (anti-RibP) in the peripheral blood and insomnia on the severity of anxiety and depression in case of SLE. The study compared both the results of the invest…		37206021
441	Effects of binge alcohol consumption on sleep and inflammation in healthy volunteers	Objective Alcohol is a hypnotic that modifies immune function, specifically the cytokines interferon gamma (IFN-) and interleukin 2 (IL-2). We evaluated the association between unscheduled napping and acute alcohol-induced augmentation of IFN- and IL-2 expression. Methods In this prospective, observational pilot study, volunteers completed questionnaires on sleep quality, alcohol use, and hangove…	0300-0605	29976100
442	Fatigue and herpesvirus latency in women newly diagnosed with breast cancer	Fatigue is a notable clinical problem in cancer survivors, and understanding its pathophysiology is important. The current study sought to determine biomarkers of fatigue that exist before cancer treatment. Relationships between the expression of latent Epstein-Barr virus (EBV) and cytomegalovirus (CMV) and fatigue were examined in 158 women newly diagnosed with breast cancer or awaiting a positi…	0889-1591	21988771
443	Sleep and Breathing ... and Cancer?	Sleep, like eating and breathing, is an essential part of the daily life cycle. Although the science is still emerging, sleep plays an important role in immune, cardiovascular, and neurocognitive function. Despite its great importance, nearly 40% of U.S. adults experience problems with sleep ranging from insufficient total sleep time, trouble initiating or maintaining sleep (Insomnia), circadian …	1940-6207	27604751
444	Disturbance of sleep maintenance, but not sleep duration, activates nuclear factor-κB and signal transducer and activator of transcription family proteins in older adults: sex differences	Study Objectives: Disturbances of sleep maintenance and sleep duration are common in older adults and associated with an increased risk for age-related mortality and morbidity. Converging evidence implicates inflammation as an underlying mechanism, especially in females. However, it is unknown what specific aspects of sleep disturbance impact inflammatory mechanisms in older adults. Methods: Usin…	0161-8105	37140651
445	Efficacy and safety of biological treatment in Crohn's disease: our experience	Introduction: Crohn's disease is chronic inflammatory bowel disease with still unknown aetiology. The aim of the treatment is to achieve remission and prevent complications such as fistulas, stenosis and abscesses. Biological therapy is introduced in cases of classical treatment failure and in fistulizing disease. Aim: Evaluation the therapeutic efficacy and safety of biological therapy with mono…	1895-5770
446	Cortical Hypometabolism Demonstrated by PET in Relapsing NMDA Receptor Encephalitis	N-methyl-D-aspartate (NMDA) receptor encephalitis is a newly defined type of autoimmune encephalitis. Two girls (age 3 years, case 1, and 7 years, case 2) with relapsing NMDA receptor encephalitis each had the classic clinical features of encephalopathy, movement disorders, psychiatric symptoms, seizures, insomnia, and mild autonomic dysfunction. Both patients had persistent neuropsychiatric disa…	0887-8994	20691947
447	Encephalitis lethargica syndrome: 20 new cases and evidence of basal ganglia autoimmunity	In 1916, von Economo first described encephalitis lethargica (EL), a CNS disorder presenting with pharyngitis followed by sleep disorder, basal ganglia signs (particularly parkinsonism) and neuropsychiatric sequelae. Since the 1916-1927 epidemic, only sporadic cases have been described. Pathological studies revealed an encephalitis of the midbrain and basal ganglia, with lymphocyte (predominantly…	0006-8950	14570817
448	Functions of Astrocytes under Normal Conditions and after a Brain Disease	In the central nervous system (CNS) there are a greater number of glial cells than neurons (between five and ten times more). Furthermore, they have a greater number of functions (more than eight functions). Glia comprises different types of cells, those of neural origin (astrocytes, radial glia, and oligodendroglia) and differentiated blood monocytes (microglia). During ontogeny, neurons develop…	1661-6596	37176144
449	Requirements for Mutant and Wild-Type Prion Protein Misfolding In Vitro	Misfolding of the prion protein (PrP) plays a central role in the pathogenesis of infectious, sporadic, and inherited prion diseases. Here we use a chemically defined prion propagation system to study misfolding of the pathogenic PrP mutant D177N in vitro. This mutation causes PrP to misfold spontaneously in the absence of cofactor molecules in a process dependent on time, temperature, pH, and in…	0006-2960	25584902
450	Spongiform Encephalopathy in Transgenic Mice Expressing a Point Mutation in the β2-α2 Loop of the Prion Protein	Transmissible spongiform encephalopathies are fatal neurodegenerative diseases attributed to misfolding of the cellular prion protein, PrPC, into a beta-sheet-rich, aggregated isoform, PrPSc. We previously found that expression of mouse PrP with the two amino acid substitutions S170N and N174T, which result in high structural order of the beta 2-alpha 2 loop in the NMR structure at pH 4.5 and 20 …	0270-6474	21957246
451	AUTOIMMUNE LIMBIC ENCEPHALITIS IN A GIRL WITH CHRONIC IMMUNE THROMBOCYTOPENIA	Autoimmune encephalitis occurs in children and adolescents, often in association with other autoimmune diseases, and may be the cause of temporal lobe epilepsy. Immunomodulatory therapy may lead to a favorable outcome. So far clinical data in children are rare and refer exclusively to paraneoplastic forms. The semiology of seizures involves temporal lobe and patients have behavioral and psychiatr…	1330-1403
452	The Effects of Insomnia and Sleep Loss on Cardiovascular Disease	Sleep loss has negative impacts on quality of life, mood, cognitive function and heath. Insomnia or difficulty sleeping is also a prevalent issue, affecting up to 35% of the population at some point in their lives. Insomnia is linked to poor mood, increased use of health care resources, and decreased quality of life as well as possible links to cardiovascular risk factors and disease. Studies hav…		35659073
453	Import of West Nile virus infection in the Czech Republic	We report West Nile virus infection of the central nervous system in a 69-year-old man, residing in North Moravia (Czech Republic), who visited the USA from 6 July to 31 August 2002. He developed fever with fatigue at the end of his US stay, and was hospitalized in Ostrava after his return on 3 September with fever (up to 39.5 degrees C), fatigue, anorexia, moderate laryngotracheitis, dizziness, …	0393-2990	16685584
454	Sleep modulates haematopoiesis and protects against atherosclerosis	Sleep is integral to life1. Although insufficient or disrupted sleep increases the risk of multiple pathological conditions, including cardiovascular disease2, we know little about the cellular and molecular mechanisms by which sleep maintains cardiovascular health. Here we report that sleep regulates haematopoiesis and protects against atherosclerosis in mice. We show that mice subjected to slee…	0028-0836	30760925
455	Clinical Characteristics and Short-Term Prognosis of Autoimmune Encephalitis: A Single-Center Cohort Study in Changsha, China	Background and Purpose: The incidence and prevalence of autoimmune encephalitis is gradually increasing. This retrospective observational study primarily aimed to analyze the clinical characteristics of autoimmune encephalitis patients in the Second Xiangya Hospital and report patient prognoses after immunotherapy. Methods: The clinical data of 86 patients who were diagnosed with autoimmune encep…	1664-2295	31178819
456	Hypoxia-inducible factor pathway activation in restless legs syndrome patients	Background and purpose: These studies tested the hypothesis that hypoxia inducible factor-1 alpha (HIF-1 alpha) pathway activation occurs in substantia nigra neurons and brain microvasculature in patients with restless legs syndrome. Methods: Immunohistochemical analyses of substantia nigra tissue from six RLS and six control subjects were analyzed for HIF-1 alpha, neuronal nitric oxide synthase …	1351-5101	21985026
457	The hypnotic bromovalerylurea ameliorates 6-hydroxydopamine-induced dopaminergic neuron loss while suppressing expression of interferon regulatory factors by microglia	The low molecular weight organic compound bromovalerylurea (BU) has long been used as a hypnotic/sedative. In the present study, we found that BU suppressed mRNA expression of proinflammatory factors and nitric oxide release in lipopolysaccharide (LPS)-treated rat primary microglial cell cultures. BU prevented neuronal degeneration in LPS-treated neuron-microglia cocultures. The anti-inflammatory…	0197-0186	27392596
458	DNA Methylation in Pediatric Obstructive Sleep Apnea: An Overview of Preliminary Findings	Obstructive sleep apnea (OSA) is characterized by phenotypic variations, which can be partly attributed to specific gene polymorphisms. Recent studies have focused on the role of epigenetic mechanisms in order to permit a more precise perception about clinical phenotyping and targeted therapies. The aim of this review was to synthesize the current state of knowledge on the relation between DNA me…	2296-2360	29896466
459	Obstructive Sleep Apnea Risk, Asthma Burden, and Lower Airway Inflammation in Adults in the Severe Asthma Research Program (SARP) II	BACKGROUND: Obstructive sleep apnea (OSA) may worsen asthma, but large studies are lacking and the underlying mechanisms are unknown. OBJECTIVE: The objective of this study was to determine the prevalence of OSA risk among patients with asthma of different severity compared with normal controls (NC), and among asthmatics, to test the relationship of OSA risk with asthma burden and airway inflamma…	2213-2198	26004304
460	Sleep is altered during menstruation but not inflammatory parameters: Results from polysomnography of EPISONO database	Menstruation is an inflammatory process that involves changes in women's physiology leading to mental and physical complaints. Sleep is essential for optimal hormonal release, immune response, and wellbeing, becoming an important factor to be evaluated. We compared sleep, inflammatory mediators, fatigue, anxiety and depression symptoms, and quality of life in menstruating and non-menstruating wom…	0962-1105	39448073
461	Gamma-aminobutyric acid receptor agonists, aquaporin-4, and neuromyelitis optica: a potential link	Neuromyelitis optica (NMO; also termed Devic's disease) is a severely disabling autoimmune disorder of the central nervous system (CNS), which predominantly affects the optic nerves and spinal cord. In up to 80% of cases, NMO is associated with antibodies to aquaporin-4 (AQP4-IgG), the most abundant water channel in the CNS. AQP4-IgG have been demonstrated to be directly pathogenic. Gamma-aminobu…	0306-9877	26323247
462	The role of environmental exposures and gene-environment interactions in the etiology of systemic lupus erythematous	Systemic lupus erythematosus (SLE) is a complex, chronic autoimmune disease, whose etiology includes both genetic and environmental factors. Individual genetic risk factors likely only account for about one-third of observed heritability among individuals with a family history of SLE. A large portion of the remaining risk may be attributable to environmental exposures and gene-environment interac…	0954-6820	35143075
463	CASPR2 antibody associated neurological syndromes in children	To strengthen the understanding of the clinical features for CASPR2 neurological autoimmunity in children. A multicenter retrospective and prospective analysis of CASPR2 autoimmunity was conducted. Twenty-six patients were enrolled, including 25 with serum positivity and 3 with cerebrospinal fluid (CSF) positivity; 5 patients were co-positive with anti-NMDAR or anti-GABABR antibodies. Eleven pati…	2045-2322	36747031
464	Effects of low-dose acetylsalicylic acid on the inflammatory response to experimental sleep restriction in healthy humans	Background: Sleep deficiencies, such as manifested in short sleep duration or insomnia symptoms, are known to increase the risk for multiple disease conditions involving immunopathology. Inflammation is hypothesized to be a mechanism through which deficient sleep acts as a risk factor for these conditions. Thus, one potential way to mitigate negative health consequences associated with deficient …	0889-1591	39043348
465	Organizational Justice and Sleeping Problems: The Whitehall II Study	Objectives: To test the hypothesis that organizational injustice contributes to sleeping problems. Poor sleep quality can be a marker of prolonged emotional stress and has been shown to have serious effects on the immune system and metabolism. Methods: Data were from the prospective Whitehall II study of white-collar British civil servants (3143 women and 6895 men, aged 35-55 years at baseline). …	0033-3174	19251877
466	Frontal epidural empyema (Pott's puffy tumor) associated with Mycoplasma and depression	A 37-year-old male has left exophthalmia, which gradually evolved in the last two years, finally with a deviation of left eye (LE), down side and out, with gradually decrease of visual acuity (VA). These symptoms are accompanied with headache and psychiatric manifestations with irritability, decreased attention, anxiety, insomnia, depressed mood. Brain Computed Tomography (CT) shows a tumor mass …	1220-0522	25607407
467	The Most Commonly Treated Acupuncture Indications in the United States: A Cross-Sectional Study	Acupuncture has been a popular alternative medicine in the United States for several decades. Its therapeutic effects on pain have been validated by both basic and clinical researches, and it is currently emerging as a unique non-pharmaceutical choice for pain against opioid crisis. However, the full spectrum of acupuncture indications remains unexplored. In this study, we conducted a cross-secti…	0192-415X	30298749
468	Nutraceutical Interventions for Post-Traumatic Stress Disorder in Animal Models: A Focus on the Hypothalamic-Pituitary-Adrenal Axis	Post-traumatic stress disorder (PTSD) occurs after exposure to traumatic events and is characterized by overwhelming fear and anxiety. Disturbances in the hypothalamic-pituitary-adrenal (HPA) axis are involved in the pathogenesis of mood disorders, including anxiety, PTSD, and major depressive disorders. Studies have demonstrated the relationship between the HPA axis response and stress vulnerabi…		35890196
469	Activation of dopamine D2 receptors attenuates neuroinflammation and ameliorates the memory impairment induced by rapid eye movement sleep deprivation in a murine model	The proinflammatory state, which may be induced by sleep deprivation, seems to be a determining factor in the development of neurodegenerative processes. Investigations of mechanisms that help to mitigate the inflammatory effects of sleep disorders are important. A new proposal involves the neurotransmitter dopamine, which may modulate the progression of the immune response by activating receptor…		36278007
470	An assessment of the use of antihistamines in the management of atopic dermatitis	Background: Antihistamines are often used to treat pruritus associated with atopic dermatitis (AD) despite lack of evidence for their efficacy. The American Academy of Dermatology does not recommend the general use of antihistamines in the management of AD, although the value of short-term sedating antihistamine use for insomnia secondary to itch is recognized. Objective: To assess the use of sed…	0190-9622	29317281
471	Fragmented Sleep Enhances Postoperative Neuroinflammation but Not Cognitive Dysfunction	BACKGROUND: Sleep is integral to biologic function, and sleep disruption can result in both physiological and psychologic dysfunction including cognitive decline. Surgery activates the innate immune system, inducing neuroinflammatory changes that interfere with cognition. Because surgical patients with sleep disorders have an increased likelihood of exhibiting postoperative delirium, an acute for…	0003-2999	27755058
472	Neuromyotonia: Clinical profile of twenty cases from northwest India	Objectives: We are presenting 20 cases of the intriguing clinico-electromyographic entity, now considered a potassium channel disorder, Neuromyotonia. Our experience with the clinical manifestations, underlying abnormalities and response to various therapies is documented. Materials and Methods: Patients with diffuse pain or undulating muscle movements, with or without stiffness were sent, for el…	0028-3886	17114847
473	The clinical relevance of serum versus CSF NMDAR autoantibodies associated exclusively with psychiatric features: a systematic review and meta-analysis of individual patient data	Background A variety of psychiatric syndromes are associated with NMDAR autoantibodies; however, their clinical relevance when only present in the serum is unclear. We explored whether patients with CSF NMDAR autoantibodies could be distinguished from patients with serum-only NMDAR autoantibodies. Methods The electronic databases MEDLINE, EMBASE, PubMed, and PsycINFO were searched. Articles repor…	0340-5354	35790561
474	Tetracycline-regulated highly inducible expression of the human prion protein in murine 3T3 cells	To provide an in vitro system that allows inducible or conditional overexpression of human prion protein (PrP), we have established a tetracycline (Tc)-regulated system in murine 3T3 L1 fibroblast cells. A replacement-type gene targeting vector cassette was constructed to express the human fatal familial insomnia (FFI) prion protein gene (PRNP) under control of a Tc-responsive element. Following …	1046-5928	15596355
475	Clinical features of paediatric and adult autoimmune encephalitis: A multicenter sample	Background: Autoimmune encephalitis (AE) is a heterogeneous class of inflammatory diseases of the brain that can present with a wide spectrum of neuropsychiatric symptoms. Patients may be negative for CSF anti-neuronal antibodies, which can make the diagnosis of AE challenging. Distinguishing features between paediatric and adult patients with AE are not well characterized. Objective: Describe th…	1090-3798	33461084
476	Codon 129 polymorphism and the E200K mutation do not affect the cellular prion protein isoform composition in the cerebrospinal fluid from patients with Creutzfeldt-Jakob disease	The cellular prion protein (PrPc) is a multifunctional, highly conserved and ubiquitously expressed protein. It undergoes a number of modifications during its post-translational processing, resulting in different PrPc glycoforms and truncated PrPc fragments. Limited data are available in humans on the expression and cleavage of PrPc. In this study we investigated the PrPc isoform composition in t…	0953-816X	20529115
477	Human and animal spongiform encephalopathies are the result of chronic autolmmune attack in the CNS: A novel medical theory supported by overwhelming experimental evidence	Spongiform encephalopathies, also called prion diseases, are fatal degenerative diseases of the central nervous system which can occur in animals (such as the mad cow disease in cattle) and also in humans. This paper presents a novel medical theory concerning the pathogenic mechanisms for various human and animal spongiform encephalopathies. It is hypothesized that various forms of prion diseases…	0213-3911	15736062
478	Evaluation of the concomitant use of prophylactic treatments in patients with migraine under anti-calcitonin gene-related peptide therapies: The PREVENAC study	Background and purpose: Anti-calcitonin gene-related peptide (CGRP) therapies are recent preventive therapies approved for both episodic and chronic migraine. One of the measures of effectiveness is the withdrawal of other preventive treatments. The objective of this study is to quantify the impact of anti-CGRP drugs in concomitant preventive treatment in patients with migraine. Methods: This was…	1351-5101	38323742
479	Mood Symptoms and Chronic Fatigue Syndrome Due to Relapsing-Remitting Multiple Sclerosis Are Associated with Immune Activation and Aberrations in the Erythron	Background: Multiple sclerosis (MS) is a chronic autoimmune and neuroinflammatory disease of the central nervous system characterized by peripheral activation of immune-inflammatory pathways which culminate in neurotoxicity causing demyelination of central neurons. Nonetheless, the pathophysiology of relapsing-remitting MS (RRMS)-related chronic fatigue, depression, anxiety, cognitive impairments…		37509005
480	Post-COVID Opsoclonus Myoclonus Syndrome: A Case Report From Pakistan	Background: Coronavirus disease-2019 (COVID-19), caused by the severe acute respiratory distress syndrome-coronavirus-2 (SARS-CoV-2), is primarily a respiratory infection but has been recently associated with a variety of neurological symptoms. We present herewith a COVID-19 case manifesting as opsoclonus-myoclonus syndrome (OMS), a rare neurological disorder. Case Presentation: A 63-year-old mal…	1664-2295	34163427
481	The tubulovesicular structures - the ultrastructural hallmark for all prion diseases	Tubulovesicular structures (particles - TVS) are the only ultrastructural marker for all prion diseases as seen by thin-section electron microscopy as opposed to negative-staining techniques. TVS are spheres or short rods of approximately 27 nm in diameter. That size of TVS is also the size of filter cut-off of infectivity as judged from the ultrafiltration studies and the size of the smallest in…	0065-1400	18389022
